# Supplementary material for: Evaluating the halogen bonding strength of a iodoloisoxazolium(III) salt
Source: Beilstein J Org Chem. 2024 Sep 23;20:2401–7. doi: 10.3762/bjoc.20.204 (PMC11443664; doi:10.3762/bjoc.20.204)
Supplement: File 4 — Crystallographic data. [file Beilstein_J_Org_Chem-20-2401-s004.zip]

Archive with 3 entries (3 files):
- 2362114.cif
- 2362114_oc1h-dlr-cat-012-c-data_oc1h-dlr-cat-012-c_file002.html
- oc1h-dlr-cat-012-c.pdf
