# Supplementary material for: Evaluating the halogen bonding strength of a iodoloisoxazolium(III) salt
Source: Beilstein J Org Chem. 2024 Sep 23;20:2401–7. doi: 10.3762/bjoc.20.204 (PMC11443664; doi:10.3762/bjoc.20.204)
Supplement: File 4 — Crystallographic data. [file Beilstein_J_Org_Chem-20-2401-s004.zip › 2362114.cif]

####################################################################### 
# 
# This file contains crystal structure data downloaded from the 
# Cambridge Structural Database (CSD) hosted by the Cambridge 
# Crystallographic Data Centre (CCDC).
# 
# Full information about CCDC data access policies and citation 
# guidelines are available at http://www.ccdc.cam.ac.uk/access/V1 
# 
# Audit and citation data items may have been added by the CCDC. 
# Please retain this information to preserve the provenance of 
# this file and to allow appropriate attribution of the data. 
# 
#######################################################################

data_oc1h-dlr-cat-012-c
_database_code_depnum_ccdc_archive 'CCDC 2362114'
loop_
_audit_author_name
_audit_author_address
'Elric Engelage'
;Ruhr University Bochum
Germany
;
_audit_update_record             
;
2024-06-12 deposited with the CCDC.	2024-06-12 downloaded from the CCDC.
;

_audit_creation_method           SHELXL-2018/3
_shelx_SHELXL_version_number     2018/3
_chemical_name_systematic        ?
_chemical_name_common            ?
_chemical_melting_point          ?
_chemical_formula_moiety         ?
_chemical_formula_sum            'C16 H11 Br I N O'
_chemical_formula_weight         440.07

loop_
_atom_type_symbol
_atom_type_description
_atom_type_scat_dispersion_real
_atom_type_scat_dispersion_imag
_atom_type_scat_source
C C 0.0181 0.0091 'International Tables Vol C Tables 4.2.6.8 and 6.1.1.4'
H H 0.0000 0.0000 'International Tables Vol C Tables 4.2.6.8 and 6.1.1.4'
N N 0.0311 0.0180 'International Tables Vol C Tables 4.2.6.8 and 6.1.1.4'
O O 0.0492 0.0322 'International Tables Vol C Tables 4.2.6.8 and 6.1.1.4'
Br Br -0.6763 1.2805 'International Tables Vol C Tables 4.2.6.8 and 6.1.1.4'
I I -0.3257 6.8362 'International Tables Vol C Tables 4.2.6.8 and 6.1.1.4'

_space_group_crystal_system      monoclinic
_space_group_IT_number           14
_space_group_name_H-M_alt        'P 21/n'
_space_group_name_Hall           '-P 2yn'

_shelx_space_group_comment       
;
The symmetry employed for this shelxl refinement is uniquely defined
by the following loop, which should always be used as a source of
symmetry information in preference to the above space-group names.
They are only intended as comments.
;

loop_
_space_group_symop_operation_xyz
'x, y, z'
'-x+1/2, y+1/2, -z+1/2'
'-x, -y, -z'
'x-1/2, -y-1/2, z-1/2'

_cell_length_a                   5.47070(10)
_cell_length_b                   10.91390(10)
_cell_length_c                   24.3668(3)
_cell_angle_alpha                90
_cell_angle_beta                 95.6010(10)
_cell_angle_gamma                90
_cell_volume                     1447.91(3)
_cell_formula_units_Z            4
_cell_measurement_temperature    170(2)
_cell_measurement_reflns_used    2560
_cell_measurement_theta_min      3.6
_cell_measurement_theta_max      66.5

_exptl_crystal_description       'cut plate'
_exptl_crystal_colour            'clear colourless'
_exptl_crystal_density_meas      ?
_exptl_crystal_density_method    ?
_exptl_crystal_density_diffrn    2.019
_exptl_crystal_F_000             840
_exptl_transmission_factor_min   ?
_exptl_transmission_factor_max   ?
_exptl_crystal_size_max          0.159
_exptl_crystal_size_mid          0.137
_exptl_crystal_size_min          0.063
loop_
_exptl_crystal_face_index_h
_exptl_crystal_face_index_k
_exptl_crystal_face_index_l
_exptl_crystal_face_perp_dist
9 0 -25 0.0414
0 1 -1 0.0495
0 0 3 0.0429
-9 0 -23 0.0435
-4 -5 -7 0.0465
0 1 0 0.0479
0 -1 0 0.0340
0 1 -2 0.0367
0 -1 2 0.0265
loop_
_exptl_oxdiff_crystal_face_indexfrac_h
_exptl_oxdiff_crystal_face_indexfrac_k
_exptl_oxdiff_crystal_face_indexfrac_l
_exptl_oxdiff_crystal_face_x
_exptl_oxdiff_crystal_face_y
_exptl_oxdiff_crystal_face_z
8.9994 0.0019 -25.0139 1.1386 2.1238 -1.5537
-0.4204 0.6205 -0.6005 0.0821 -0.1267 0.0372
-0.0000 0.0064 2.6413 -0.1574 -0.0469 -0.0345
-8.9992 0.0239 -22.9923 1.7289 -1.2855 2.1682
-3.8357 -4.5707 -6.8195 0.3401 -0.1689 1.3150
0.0005 1.0000 0.0002 0.0477 -0.0940 -0.0938
-0.0005 -1.0000 -0.0002 -0.0477 0.0940 0.0938
0.0006 1.0010 -2.0001 0.1672 -0.0591 -0.0682
-0.0006 -1.0010 2.0001 -0.1672 0.0591 0.0682
_exptl_absorpt_coefficient_mu    20.560
_exptl_absorpt_correction_T_min  0.186
_exptl_absorpt_correction_T_max  0.589
_exptl_absorpt_correction_type   gaussian
_exptl_absorpt_process_details   
;
CrysAlisPro 1.171.40.84a (Rigaku Oxford Diffraction, 2020)
Numerical absorption correction based on gaussian integration over
a multifaceted crystal model
Empirical absorption correction using spherical harmonics,
implemented in SCALE3 ABSPACK scaling algorithm.
;
_oxdiff_exptl_absorpt_empirical_full_min 0.407
_oxdiff_exptl_absorpt_empirical_full_max 4.862
_oxdiff_exptl_absorpt_empirical_details 
;
Empirical correction (ABSPACK) includes:
- Absorption correction using spherical harmonics
- Frame scaling
;
_diffrn_ambient_temperature      169.99(10)
_diffrn_ambient_environment      N~2~
_diffrn_source                   'micro-focus sealed X-ray tube'
_diffrn_source_type              'PhotonJet (Cu) X-ray Source'
_diffrn_radiation_probe          x-ray
_diffrn_radiation_type           'Cu K\a'
_diffrn_radiation_wavelength     1.54184
_diffrn_radiation_monochromator  mirror
_diffrn_measurement_device       'four-circle diffractometer'
_diffrn_measurement_device_type  'XtaLAB Synergy, Dualflex, HyPix'
_diffrn_detector                 'Hybrid Pixel Array Detector'
_diffrn_detector_type            HyPix
_diffrn_detector_area_resol_mean 10.0000
_diffrn_reflns_number            13403
_diffrn_reflns_av_unetI/netI     0.0336
_diffrn_reflns_av_R_equivalents  0.0550
_diffrn_reflns_limit_h_min       -6
_diffrn_reflns_limit_h_max       6
_diffrn_reflns_limit_k_min       -12
_diffrn_reflns_limit_k_max       12
_diffrn_reflns_limit_l_min       -27
_diffrn_reflns_limit_l_max       28
_diffrn_reflns_theta_min         3.645
_diffrn_reflns_theta_max         66.482
_diffrn_reflns_theta_full        66.482
_diffrn_measured_fraction_theta_max 1.000
_diffrn_measured_fraction_theta_full 1.000
_diffrn_reflns_Laue_measured_fraction_max 1.000
_diffrn_reflns_Laue_measured_fraction_full 1.000
_diffrn_reflns_point_group_measured_fraction_max 1.000
_diffrn_reflns_point_group_measured_fraction_full 1.000
_reflns_number_total             2560
_reflns_number_gt                2434
_reflns_threshold_expression     'I > 2\s(I)'
_reflns_Friedel_coverage         0.000
_reflns_Friedel_fraction_max     .
_reflns_Friedel_fraction_full    .
_diffrn_orient_matrix_type       
'CrysAlisPro convention (1999,Acta A55,543-557)'
_diffrn_orient_matrix_UB_11      -0.0394460000
_diffrn_orient_matrix_UB_12      0.0477699000
_diffrn_orient_matrix_UB_13      -0.0597073000
_diffrn_orient_matrix_UB_21      0.1873401000
_diffrn_orient_matrix_UB_22      -0.0941313000
_diffrn_orient_matrix_UB_23      -0.0175111000
_diffrn_orient_matrix_UB_31      -0.2083451000
_diffrn_orient_matrix_UB_32      -0.0936870000
_diffrn_orient_matrix_UB_33      -0.0128510000
_diffrn_measurement_details      
;
List of Runs (angles in degrees, time in seconds):

  # Type    Start    End  Width  t~exp~   \w     \q     \k     \f   Frames
#--------------------------------------------------------------------------
  1  \w     94.00 178.00   0.50    0.25    --  106.49  45.00 120.00  168
  2  \w     89.00 178.00   0.50    0.25    --  106.49  65.00   4.00  178
  3  \w     93.00 178.00   0.50    0.25    --  106.49  15.00 -60.00  170
  4  \w    -48.00 -14.00   0.50    0.25    --  -86.25  45.00 150.00   68
  5  \w    -65.00  25.00   0.50    0.06    --  -47.45  65.00   4.00  180
  6  \w    -75.00 -13.00   0.50    0.25    --  -86.25  65.00   4.00  124
  7  \w    -48.00 -14.00   0.50    0.25    --  -86.25  45.00 -30.00   68
  8  \w    -48.00 -14.00   0.50    0.25    --  -86.25  45.00-150.00   68
  9  \w   -120.00 -73.00   0.50    0.06    --  -47.45-125.00-180.00   94
 10  \w   -120.00 -29.00   0.50    0.06    --  -47.45 -65.00-131.00  182
 11  \w   -120.00 -32.00   0.50    0.06    --  -47.45 -57.00 -60.00  176
 12  \w   -120.00 -73.00   0.50    0.06    --  -47.45-125.00   0.00   94
 13  \w   -120.00 -32.00   0.50    0.06    --  -47.45 -57.00  30.00  176
 14  \w   -120.00 -32.00   0.50    0.06    --  -47.45 -57.00 120.00  176
 15  \w    -86.00 -13.00   0.50    0.25    --  -86.25 125.00   0.00  146
 16  \w     34.00 108.00   0.50    0.25    --  106.49 -77.00 120.00  148
 17  \w     34.00  74.00   0.50    0.25    --  106.49 -61.00 150.00   80
 18  \w     34.00  74.00   0.50    0.25    --  106.49 -61.00 -60.00   80
 19  \w    -24.00  65.00   0.50    0.06    --   47.45 -65.00-131.00  178
 20  \w     34.00  81.00   0.50    0.25    --  106.49 -65.00-131.00   94
 21  \w     34.00  74.00   0.50    0.25    --  106.49 -61.00 -90.00   80
 22  \w     34.00  74.00   0.50    0.25    --  106.49 -61.00  60.00   80
 23  \w     34.00  74.00   0.50    0.25    --  106.49 -61.00  30.00   80
;
_diffrn_measurement_method       '\w scans'

_reflns_special_details          
;
 Reflections were merged by SHELXL according to the crystal
 class for the calculation of statistics and refinement.
 
 _reflns_Friedel_fraction is defined as the number of unique
 Friedel pairs measured divided by the number that would be
 possible theoretically, ignoring centric projections and
 systematic absences.
;

_computing_data_collection       'CrysAlisPro 1.171.40.84a (Rigaku OD, 2020)'
_computing_cell_refinement       'CrysAlisPro 1.171.40.84a (Rigaku OD, 2020)'
_computing_data_reduction        'CrysAlisPro 1.171.40.84a (Rigaku OD, 2020)'
_computing_structure_solution    
;
 shelXT  G. M. Sheldrick, Acta Crystallogr., Sect. A: Found. Crystallogr.,
 2008, 64, 112-122.
 shelXle C. B. Huebschle, G. M. Sheldrick and B. Dittrich J. Appl. Cryst.
  (2011). 44, 1281-1284
;
_computing_structure_refinement  'SHELXL-2018/3 (Sheldrick, 2018)'
_computing_molecular_graphics    
;
 Diamond 4 - Crystal and Molecular Structure Visualization
  Crystal Impact - Dr. H. Putz & Dr. K. Brandenburg GbR, 
  Kreuzherrenstr. 102, 53227 Bonn, Germany
  http://www.crystalimpact.com/diamond
 Mercury CSD 2.0 - New Features for the Visualization 
 and Investigation of Crystal Structures
  C. F. Macrae, I. J. Bruno, J. A. Chisholm, P. R. Edgington, P. McCabe,
  E. Pidcock, 
  L. Rodriguez-Monge, R. Taylor, J. van de Streek and P. A. Wood, 
  J. Appl. Cryst., 41, 466-470, 2008
;
_computing_publication_material  
'WinGX L. J. Farrugia, J. Appl. Crystallogr., 1999, 32, 837-838.'
_refine_special_details          ?
_refine_ls_structure_factor_coef Fsqd
_refine_ls_matrix_type           full
_refine_ls_weighting_scheme      calc
_refine_ls_weighting_details     
'w=1/[\s^2^(Fo^2^)+(0.0486P)^2^] where P=(Fo^2^+2Fc^2^)/3'
_atom_sites_solution_primary     'dual space'
_atom_sites_solution_secondary   diffmap
_atom_sites_solution_hydrogens   geom
_refine_ls_hydrogen_treatment    constr
_refine_ls_extinction_method     none
_refine_ls_extinction_coef       .
_refine_ls_number_reflns         2560
_refine_ls_number_parameters     181
_refine_ls_number_restraints     0
_refine_ls_R_factor_all          0.0286
_refine_ls_R_factor_gt           0.0267
_refine_ls_wR_factor_ref         0.0738
_refine_ls_wR_factor_gt          0.0725
_refine_ls_goodness_of_fit_ref   1.048
_refine_ls_restrained_S_all      1.048
_refine_ls_shift/su_max          0.005
_refine_ls_shift/su_mean         0.000

loop_
_atom_site_label
_atom_site_type_symbol
_atom_site_fract_x
_atom_site_fract_y
_atom_site_fract_z
_atom_site_U_iso_or_equiv
_atom_site_adp_type
_atom_site_occupancy
_atom_site_site_symmetry_order
_atom_site_calc_flag
_atom_site_refinement_flags_posn
_atom_site_refinement_flags_adp
_atom_site_refinement_flags_occupancy
_atom_site_disorder_assembly
_atom_site_disorder_group
I1 I 0.73431(3) 0.15090(2) 0.50019(2) 0.02363(11) Uani 1 1 d . . . . .
O1 O 0.1352(5) 0.3653(2) 0.45188(11) 0.0320(6) Uani 1 1 d . . . . .
N1 N 0.0936(5) 0.2955(3) 0.40203(12) 0.0341(7) Uani 1 1 d . . . . .
C1 C 0.6463(6) 0.2935(3) 0.55510(14) 0.0266(7) Uani 1 1 d . . . . .
C2 C 0.7697(7) 0.3165(3) 0.60563(14) 0.0309(7) Uani 1 1 d . . . . .
H2 H 0.912225 0.271212 0.618447 0.037 Uiso 1 1 calc R U . . .
C3 C 0.6784(7) 0.4093(3) 0.63785(16) 0.0354(8) Uani 1 1 d . . . . .
H3 H 0.759618 0.427343 0.673175 0.042 Uiso 1 1 calc R U . . .
C4 C 0.4695(7) 0.4750(3) 0.61845(16) 0.0362(8) Uani 1 1 d . . . . .
H4 H 0.409817 0.537559 0.640760 0.043 Uiso 1 1 calc R U . . .
C5 C 0.3485(7) 0.4509(3) 0.56747(15) 0.0308(7) Uani 1 1 d . . . . .
H5 H 0.206152 0.496425 0.554730 0.037 Uiso 1 1 calc R U . . .
C6 C 0.4356(7) 0.3590(3) 0.53448(16) 0.0279(8) Uani 1 1 d . . . . .
C7 C 0.3339(6) 0.3190(3) 0.48136(14) 0.0267(7) Uani 1 1 d . . . . .
C8 C 0.4273(6) 0.2246(3) 0.45363(13) 0.0266(7) Uani 1 1 d . . . . .
C9 C 0.2693(6) 0.2133(3) 0.40390(13) 0.0269(7) Uani 1 1 d . . . . .
C10 C 0.2765(7) 0.1256(3) 0.35648(15) 0.0322(8) Uani 1 1 d . . . . .
H10A H 0.106010 0.105035 0.342039 0.039 Uiso 1 1 calc R U . . .
H10B H 0.357734 0.048954 0.370167 0.039 Uiso 1 1 calc R U . . .
C11 C 0.4109(7) 0.1758(3) 0.30970(14) 0.0317(8) Uani 1 1 d . . . . .
C12 C 0.6049(7) 0.1111(4) 0.29100(16) 0.0417(9) Uani 1 1 d . . . . .
H12 H 0.653971 0.035359 0.307856 0.050 Uiso 1 1 calc R U . . .
C13 C 0.7285(9) 0.1557(5) 0.24791(17) 0.0484(11) Uani 1 1 d . . . . .
H13 H 0.861505 0.110802 0.235583 0.058 Uiso 1 1 calc R U . . .
C14 C 0.6578(9) 0.2649(5) 0.22324(16) 0.0501(11) Uani 1 1 d . . . . .
H14 H 0.744204 0.296405 0.194341 0.060 Uiso 1 1 calc R U . . .
C15 C 0.4624(10) 0.3287(4) 0.24024(18) 0.0509(12) Uani 1 1 d . . . . .
H15 H 0.412130 0.403258 0.222412 0.061 Uiso 1 1 calc R U . . .
C16 C 0.3379(8) 0.2854(4) 0.28321(16) 0.0400(9) Uani 1 1 d . . . . .
H16 H 0.202882 0.330175 0.294670 0.048 Uiso 1 1 calc R U . . .
Br1 Br 1.16928(6) 0.07117(3) 0.58085(2) 0.02889(12) Uani 1 1 d . . . . .

loop_
_atom_site_aniso_label
_atom_site_aniso_U_11
_atom_site_aniso_U_22
_atom_site_aniso_U_33
_atom_site_aniso_U_23
_atom_site_aniso_U_13
_atom_site_aniso_U_12
I1 0.02519(15) 0.02235(16) 0.02405(16) -0.00014(7) 0.00595(10) 0.00260(7)
O1 0.0323(14) 0.0304(13) 0.0333(14) 0.0020(10) 0.0038(11) 0.0061(10)
N1 0.0340(16) 0.0391(17) 0.0293(15) 0.0040(13) 0.0027(12) 0.0027(14)
C1 0.0294(17) 0.0195(16) 0.0324(17) -0.0011(13) 0.0097(14) 0.0026(14)
C2 0.0325(18) 0.0335(18) 0.0275(17) -0.0012(14) 0.0068(15) 0.0032(15)
C3 0.039(2) 0.037(2) 0.0305(18) -0.0050(15) 0.0048(16) 0.0016(16)
C4 0.045(2) 0.0273(18) 0.038(2) -0.0063(15) 0.0156(16) 0.0022(16)
C5 0.0331(18) 0.0269(18) 0.0336(18) 0.0018(14) 0.0095(15) 0.0058(14)
C6 0.0289(19) 0.0235(17) 0.0324(19) 0.0051(13) 0.0084(16) 0.0001(14)
C7 0.0261(16) 0.0242(16) 0.0302(17) 0.0059(13) 0.0049(14) -0.0009(14)
C8 0.0275(16) 0.0266(16) 0.0266(16) 0.0033(13) 0.0064(13) -0.0003(14)
C9 0.0258(16) 0.0300(18) 0.0260(16) 0.0066(14) 0.0080(13) -0.0007(14)
C10 0.0331(19) 0.0337(18) 0.0293(18) 0.0022(14) 0.0004(15) -0.0025(15)
C11 0.0350(19) 0.0358(18) 0.0237(17) -0.0016(14) 0.0007(15) -0.0055(16)
C12 0.041(2) 0.054(2) 0.0294(19) 0.0074(18) 0.0009(16) 0.004(2)
C13 0.037(2) 0.082(3) 0.027(2) 0.0057(18) 0.0050(17) 0.0010(19)
C14 0.057(3) 0.069(3) 0.0248(18) 0.0068(19) 0.0068(18) -0.024(2)
C15 0.077(4) 0.039(2) 0.034(2) 0.0066(18) -0.003(2) -0.013(2)
C16 0.057(2) 0.033(2) 0.0289(17) 0.0000(15) 0.0004(17) -0.0045(18)
Br1 0.0323(2) 0.0286(2) 0.02626(19) -0.00029(13) 0.00495(14) 0.00382(14)

_geom_special_details            
;
 All esds (except the esd in the dihedral angle between two l.s. planes)
 are estimated using the full covariance matrix.  The cell esds are taken
 into account individually in the estimation of esds in distances, angles
 and torsion angles; correlations between esds in cell parameters are only
 used when they are defined by crystal symmetry.  An approximate (isotropic)
 treatment of cell esds is used for estimating esds involving l.s. planes.
;

loop_
_geom_bond_atom_site_label_1
_geom_bond_atom_site_label_2
_geom_bond_distance
_geom_bond_site_symmetry_2
_geom_bond_publ_flag
I1 C8 2.094(3) . ?
I1 C1 2.138(3) . ?
O1 C7 1.342(4) . ?
O1 N1 1.433(4) . ?
N1 C9 1.313(4) . ?
C1 C2 1.369(5) . ?
C1 C6 1.407(5) . ?
C2 C3 1.403(5) . ?
C2 H2 0.9500 . ?
C3 C4 1.392(5) . ?
C3 H3 0.9500 . ?
C4 C5 1.375(5) . ?
C4 H4 0.9500 . ?
C5 C6 1.398(5) . ?
C5 H5 0.9500 . ?
C6 C7 1.427(5) . ?
C7 C8 1.359(5) . ?
C8 C9 1.423(5) . ?
C9 C10 1.503(5) . ?
C10 C11 1.518(5) . ?
C10 H10A 0.9900 . ?
C10 H10B 0.9900 . ?
C11 C12 1.388(6) . ?
C11 C16 1.399(5) . ?
C12 C13 1.391(6) . ?
C12 H12 0.9500 . ?
C13 C14 1.373(7) . ?
C13 H13 0.9500 . ?
C14 C15 1.373(7) . ?
C14 H14 0.9500 . ?
C15 C16 1.387(6) . ?
C15 H15 0.9500 . ?
C16 H16 0.9500 . ?

loop_
_geom_angle_atom_site_label_1
_geom_angle_atom_site_label_2
_geom_angle_atom_site_label_3
_geom_angle
_geom_angle_site_symmetry_1
_geom_angle_site_symmetry_3
_geom_angle_publ_flag
C8 I1 C1 80.89(13) . . ?
C7 O1 N1 107.8(2) . . ?
C9 N1 O1 106.2(3) . . ?
C2 C1 C6 122.9(3) . . ?
C2 C1 I1 125.1(2) . . ?
C6 C1 I1 111.9(2) . . ?
C1 C2 C3 117.7(3) . . ?
C1 C2 H2 121.2 . . ?
C3 C2 H2 121.2 . . ?
C4 C3 C2 120.5(3) . . ?
C4 C3 H3 119.8 . . ?
C2 C3 H3 119.8 . . ?
C5 C4 C3 121.0(3) . . ?
C5 C4 H4 119.5 . . ?
C3 C4 H4 119.5 . . ?
C4 C5 C6 119.7(3) . . ?
C4 C5 H5 120.1 . . ?
C6 C5 H5 120.1 . . ?
C5 C6 C1 118.2(3) . . ?
C5 C6 C7 128.1(3) . . ?
C1 C6 C7 113.7(3) . . ?
O1 C7 C8 110.1(3) . . ?
O1 C7 C6 126.4(3) . . ?
C8 C7 C6 123.4(3) . . ?
C7 C8 C9 105.2(3) . . ?
C7 C8 I1 110.0(2) . . ?
C9 C8 I1 144.7(3) . . ?
N1 C9 C8 110.6(3) . . ?
N1 C9 C10 118.8(3) . . ?
C8 C9 C10 130.6(3) . . ?
C9 C10 C11 113.5(3) . . ?
C9 C10 H10A 108.9 . . ?
C11 C10 H10A 108.9 . . ?
C9 C10 H10B 108.9 . . ?
C11 C10 H10B 108.9 . . ?
H10A C10 H10B 107.7 . . ?
C12 C11 C16 118.5(4) . . ?
C12 C11 C10 120.3(3) . . ?
C16 C11 C10 121.2(4) . . ?
C11 C12 C13 120.9(4) . . ?
C11 C12 H12 119.6 . . ?
C13 C12 H12 119.6 . . ?
C14 C13 C12 119.8(4) . . ?
C14 C13 H13 120.1 . . ?
C12 C13 H13 120.1 . . ?
C15 C14 C13 120.2(4) . . ?
C15 C14 H14 119.9 . . ?
C13 C14 H14 119.9 . . ?
C14 C15 C16 120.6(4) . . ?
C14 C15 H15 119.7 . . ?
C16 C15 H15 119.7 . . ?
C15 C16 C11 120.1(4) . . ?
C15 C16 H16 120.0 . . ?
C11 C16 H16 120.0 . . ?

_refine_diff_density_max         0.754
_refine_diff_density_min         -0.808
_refine_diff_density_rms         0.134

_shelx_res_file                  
;
TITL shelxt_a.res in P2(1)/n
    oc1h-dlr-cat-012-c.res
    created by SHELXL-2018/3 at 14:57:42 on 18-Apr-2021
CELL  1.54184   5.4707  10.9139  24.3668   90.000   95.601   90.000
ZERR     4.00   0.0001   0.0001   0.0003    0.000    0.001    0.000
LATT   1
SYMM  1/2 - X, 1/2 + Y, 1/2 - Z
SFAC  C    H    N    O    BR   I
UNIT 64 44 4 4 4 4
MERG   2
FMAP   2
PLAN   20
BOND $H
omit -3 133
LIST   4
acta
temp -103
L.S.  10
WGHT    0.048600
FVAR       2.92034
I1    6    0.734311    0.150895    0.500194    11.00000    0.02519    0.02235 =
         0.02405   -0.00014    0.00595    0.00260
O1    4    0.135183    0.365349    0.451879    11.00000    0.03231    0.03038 =
         0.03330    0.00198    0.00376    0.00606
N1    3    0.093630    0.295536    0.402033    11.00000    0.03399    0.03907 =
         0.02931    0.00401    0.00274    0.00274
C1    1    0.646261    0.293512    0.555099    11.00000    0.02936    0.01947 =
         0.03240   -0.00112    0.00968    0.00260
C2    1    0.769671    0.316505    0.605634    11.00000    0.03251    0.03345 =
         0.02747   -0.00117    0.00677    0.00316
AFIX  43
H2    2    0.912225    0.271212    0.618447    11.00000   -1.20000
AFIX   0
C3    1    0.678380    0.409263    0.637854    11.00000    0.03929    0.03667 =
         0.03052   -0.00496    0.00484    0.00160
AFIX  43
H3    2    0.759618    0.427343    0.673175    11.00000   -1.20000
AFIX   0
C4    1    0.469536    0.475044    0.618447    11.00000    0.04535    0.02730 =
         0.03809   -0.00629    0.01559    0.00223
AFIX  43
H4    2    0.409817    0.537559    0.640760    11.00000   -1.20000
AFIX   0
C5    1    0.348459    0.450872    0.567474    11.00000    0.03308    0.02689 =
         0.03362    0.00176    0.00948    0.00581
AFIX  43
H5    2    0.206152    0.496425    0.554730    11.00000   -1.20000
AFIX   0
C6    1    0.435598    0.359009    0.534484    11.00000    0.02893    0.02354 =
         0.03235    0.00505    0.00841    0.00008
C7    1    0.333912    0.319005    0.481357    11.00000    0.02613    0.02421 =
         0.03023    0.00587    0.00486   -0.00089
C8    1    0.427260    0.224566    0.453634    11.00000    0.02747    0.02656 =
         0.02656    0.00328    0.00639   -0.00027
C9    1    0.269331    0.213254    0.403901    11.00000    0.02580    0.02996 =
         0.02597    0.00658    0.00803   -0.00072
C10   1    0.276485    0.125630    0.356484    11.00000    0.03309    0.03365 =
         0.02934    0.00220    0.00040   -0.00246
AFIX  23
H10A  2    0.106010    0.105035    0.342039    11.00000   -1.20000
H10B  2    0.357734    0.048954    0.370167    11.00000   -1.20000
AFIX   0
C11   1    0.410858    0.175784    0.309697    11.00000    0.03499    0.03582 =
         0.02374   -0.00157    0.00068   -0.00553
C12   1    0.604926    0.111101    0.291001    11.00000    0.04117    0.05393 =
         0.02939    0.00738    0.00090    0.00449
AFIX  43
H12   2    0.653971    0.035359    0.307856    11.00000   -1.20000
AFIX   0
C13   1    0.728535    0.155734    0.247909    11.00000    0.03690    0.08187 =
         0.02670    0.00570    0.00500    0.00096
AFIX  43
H13   2    0.861505    0.110802    0.235583    11.00000   -1.20000
AFIX   0
C14   1    0.657767    0.264937    0.223242    11.00000    0.05710    0.06895 =
         0.02484    0.00676    0.00679   -0.02423
AFIX  43
H14   2    0.744204    0.296405    0.194341    11.00000   -1.20000
AFIX   0
C15   1    0.462435    0.328744    0.240241    11.00000    0.07711    0.03946 =
         0.03448    0.00659   -0.00270   -0.01333
AFIX  43
H15   2    0.412130    0.403258    0.222412    11.00000   -1.20000
AFIX   0
C16   1    0.337878    0.285387    0.283214    11.00000    0.05713    0.03326 =
         0.02888   -0.00001    0.00042   -0.00451
AFIX  43
H16   2    0.202882    0.330175    0.294670    11.00000   -1.20000
AFIX   0
BR1   5    1.169285    0.071168    0.580847    11.00000    0.03226    0.02856 =
         0.02626   -0.00029    0.00495    0.00382
HKLF    4


REM  shelxt_a.res in P2(1)/n
REM wR2 = 0.0738, GooF = S = 1.048, Restrained GooF = 1.048 for all data
REM R1 = 0.0267 for 2434 Fo > 4sig(Fo) and 0.0286 for all 2560 data
REM 181 parameters refined using 0 restraints

END

WGHT      0.0486      0.0000

REM Highest difference peak  0.754,  deepest hole -0.808,  1-sigma level  0.134
Q1    1   0.7409  0.0639  0.4970  11.00000  0.05    0.75
Q2    1   0.6992  0.1465  0.4613  11.00000  0.05    0.69
Q3    1   0.7637  0.1468  0.5421  11.00000  0.05    0.69
Q4    1   0.7326  0.2397  0.5031  11.00000  0.05    0.57
Q5    1   1.2148  0.1518  0.5908  11.00000  0.05    0.49
Q6    1   0.5702  0.2314  0.3761  11.00000  0.05    0.48
Q7    1   1.1339  0.0651  0.5408  11.00000  0.05    0.47
Q8    1   1.1943  0.0920  0.6142  11.00000  0.05    0.47
Q9    1   0.9018  0.0208  0.2826  11.00000  0.05    0.45
Q10   1   1.0800  0.1407  0.5766  11.00000  0.05    0.43
Q11   1   0.8304  0.2074  0.6156  11.00000  0.05    0.42
Q12   1   0.7234  0.3580  0.1864  11.00000  0.05    0.42
Q13   1   0.6823  0.1794  0.5823  11.00000  0.05    0.41
Q14   1   0.2596  0.1597  0.3949  11.00000  0.05    0.41
Q15   1   0.6840  0.1221  0.3936  11.00000  0.05    0.41
Q16   1   0.6074  0.3616  0.2161  11.00000  0.05    0.39
Q17   1   0.8209  0.3623  0.2075  11.00000  0.05    0.38
Q18   1   0.5093 -0.0598  0.2800  11.00000  0.05    0.38
Q19   1   0.7316  0.2011  0.5956  11.00000  0.05    0.37
Q20   1   0.6557  0.1951  0.2309  11.00000  0.05    0.36
;
_shelx_res_checksum              40087

_shelx_hkl_file                  
;
   0   0  -2 523721. 23550.3  10
   0   0   2 495277. 22971.2  13
   0   0  -4 222056. 10647.0   9
   0   0   4 223928. 11014.7  13
   0   0  -6 7931.69 600.198   9
   0   0   6 5828.24 798.053  13
   0   0  -8 116277. 5746.88   9
   0   0   8 108025. 6338.95  13
   0   0 -10 252579. 11885.1   9
   0   0 -10 274311. 12502.9  10
   0   0  10 247454. 12821.3  13
   0   0 -12 273856. 13083.4  10
   0   0  12 262153. 13688.7  13
   0   0 -14 235886. 11817.0  10
   0   0  14 246289. 12679.8  13
   0   0 -16 64240.5 3490.38   1
   0   0 -16 63140.9 4142.87   5
   0   0 -16 66704.5 4085.38  10
   0   0  16 70798.4 4866.95  13
   0   0 -16 67291.4 3283.18  15
   0   0 -18 19346.3 1379.81   1
   0   0 -18 18913.0 1837.46  10
   0   0 -18 18741.1 1897.77   5
   0   0 -18 18970.6 1151.66  15
   0   0  18 22079.4 2450.42  13
   0   0  20 48578.1 2611.63   2
   0   0 -20 55090.1 3858.04   5
   0   0  20 51468.4 4262.29  13
   0   0 -20 50334.5 2595.95  15
   0   0  22 85532.1 4333.51   2
   0   0 -22 98328.4 5818.29   5
   0   0  22 82965.5 6048.70  13
   0   0  24 101573. 5000.51   2
   0   0  26 60349.7 3093.10   2
   0   0  28 32246.6 1710.21   2
   0  -1  -1 159394. 7479.93  10
   0   1  -1 165812. 7486.40  10
   0  -1   1 163536. 7496.32  12
   0  -1  -1 158669. 7454.95  12
   0   1   1 163676. 7430.84  14
   0  -1   2 226.287 81.1702  11
   0   1  -2 262.335 216.656  10
   0  -1  -2 316.078 228.369  10
   0  -1  -2 221.775 83.0418  12
   0   1   2 564.493 92.0389  14
   0  -1   2 145.783 115.238  13
   0   1  -3 59663.0 3154.07  10
   0  -1  -3 57382.1 3189.24  10
   0   1   3 51345.2 2556.11  14
   0  -1   3 54008.4 2836.96  13
   0  -1   4 22593.4 1475.97  13
   0   1   4 20540.1 1439.32  13
   0   1   4 20600.5 1154.59  14
   0  -1   5 46467.5 2721.34  13
   0   1   5 37267.6 2622.35  13
   0   1  -6 5804.67 809.657  10
   0   1   6 4928.79 747.484  13
   0  -1   6 4249.06 663.496  13
   0   1  -7 1821.97 476.124  10
   0   1   7 1847.43 513.224  13
   0  -1   7 2164.27 504.890  13
   0  -1   8 10580.4 1240.84  13
   0   1   8 9790.29 1213.96  13
   0   1  -9 89174.5 4632.60  10
   0  -1   9 77290.5 4886.82  13
   0   1   9 85059.5 5021.90  13
   0   1 -10 6238.14 659.392   9
   0   1 -10 5874.06 763.265  10
   0  -1  10 6633.77 1009.36  13
   0   1  10 6280.63 1020.95  13
   0   1 -11 270786. 12468.3  10
   0   1 -11 252846. 12156.7   9
   0  -1  11 240077. 12976.1  13
   0   1  11 260671. 13132.6  13
   0   1 -12 13550.7 1039.57   9
   0   1 -12 13117.3 1225.67  10
   0  -1  12 11541.8 1517.94  13
   0   1  12 14598.4 1665.06  13
   0   1 -13 229888. 10402.4   9
   0   1 -13 227722. 10837.8  10
   0   1  13 245025. 11796.0  13
   0  -1  13 202906. 10191.9  12
   0  -1  13 227154. 11620.0  13
   0   1 -14 8106.88 961.149  10
   0   1  14 7965.53 1296.75  13
   0  -1  14 5046.92 1021.59  13
   0   1 -15 64848.4 3948.11  10
   0   1 -15 68262.0 4105.35   5
   0  -1 -15 65991.3 3302.13  15
   0   1  15 69703.2 4859.06  13
   0  -1  15 62039.4 4590.35  13
   0  -1 -16 1035.05 273.899   1
   0   1 -16 1439.02 310.462   1
   0   1 -16 1735.17 517.916   5
   0   1 -16 1127.45 402.924  10
   0   1  16 2532.80 798.470  13
   0  -1  16 1608.52 647.655  13
   0  -1 -16 2097.86 285.623  15
   0   1 -17 1321.15 482.624  10
   0   1 -17 728.119 368.412   5
   0  -1 -17 1143.13 301.201   1
   0   1 -17 1051.03 291.679   1
   0  -1 -17 1207.25 253.602  18
   0  -1 -17 978.783 209.824  15
   0  -1  17 1202.96 662.834  13
   0   1  17 1063.76 592.598  13
   0   1 -18 13485.3 1090.17   1
   0   1 -18 14779.2 1600.33   5
   0   1 -18 14047.0 1507.25  10
   0  -1  18 14199.8 1956.29  13
   0   1  18 15637.8 2038.83  13
   0  -1 -18 12112.8 889.611  15
   0   1 -19 964.672 424.616   5
   0   1 -19 1131.56 320.022   1
   0   1  19 626.822 181.021   2
   0   1  19 193.270 373.064  13
   0  -1 -19 810.202 205.847  15
   0  -1  19 189.934 423.007  13
   0   1 -20 1679.17 369.214   1
   0   1 -20 1816.03 613.530   5
   0   1  20 1027.90 223.227   2
   0   1  20 1780.72 730.727  13
   0  -1 -20 1144.46 239.631  15
   0  -1  20 586.010 576.449  13
   0   1 -21 17153.0 1255.00   1
   0   1  21 14959.0 1019.91   2
   0   1 -21 14916.8 1784.38   5
   0  -1  21 12263.6 1920.35  13
   0   1  21 15248.9 2091.09  13
   0  -1 -21 14320.0 1012.03  15
   0   1 -22 4282.92 952.589   5
   0   1  22 6067.41 556.928   2
   0  -1 -22 4831.43 1015.33   5
   0   1  22 3897.30 1040.70  13
   0  -1  22 3694.21 1038.50  13
   0  -1 -22 5122.63 516.172  15
   0   1  23 46651.4 2384.07   2
   0  -1 -23 41077.0 3404.23   5
   0   1 -23 43891.3 3472.70   5
   0  -1 -23 41543.6 2310.23  15
   0   1  23 37941.8 3613.90  13
   0  -1  23 43719.8 3799.28  13
   0   1  24 4260.70 474.686   2
   0   1  25 56598.5 2943.36   2
   0   1  26 315.476 152.365   2
   0   1  27 19638.2 1169.12   2
   0   1  28 1330.53 204.193   2
   0  -2   0 87805.7 4511.41  11
   0  -2   0 104139. 4598.57  12
   0   2   0 94136.1 4535.62  14
   0  -2   1 5001.54 414.081  11
   0   2  -1 4713.99 443.338  14
   0   2   1 4360.30 388.623  14
   0  -2  -1 4755.19 431.645  12
   0  -2   1 4369.11 447.371  12
   0  -2  -2 2378.42 223.143  10
   0   2  -2 2930.17 237.970  10
   0  -2   2 2394.55 279.643  11
   0  -2  -2 2099.72 287.690  12
   0   2   2 2901.11 288.376  14
   0  -2   3 39080.0 1978.51  11
   0   2  -3 36653.8 1969.25  10
   0  -2  -3 36659.9 1983.91  10
   0   2   3 36857.7 1916.40  14
   0  -2  -3 36673.5 1972.69  12
   0  -2  -4 158194. 8256.45  10
   0   2  -4 161694. 8232.52  10
   0  -2   4 186509. 8475.15  13
   0   2   4 180501. 8046.31  14
   0  -2   4 179129. 8135.90  11
   0  -2   4 166731. 8223.53  12
   0   2  -5 68557.0 3754.46  10
   0  -2  -5 67037.0 3791.35  10
   0  -2   5 73755.2 3938.77  13
   0  -2   5 69113.1 3602.92  11
   0   2   5 73518.9 3483.51  14
   0  -2  -6 59352.0 3113.99  10
   0   2  -6 58915.1 3071.21  10
   0   2   6 44552.3 3042.04  13
   0   2   6 48244.9 2644.61  14
   0  -2   6 56629.4 3221.18  13
   0  -2   6 53901.1 2880.48  11
   0  -2  -7 8306.00 890.449  10
   0   2  -7 10589.7 959.111  10
   0   2   7 8486.13 1008.40  13
   0  -2   7 6672.57 923.699  13
   0  -2   7 8121.45 801.696  11
   0   2  -8 69523.0 3782.30  10
   0  -2  -8 68355.9 3822.21  10
   0  -2   8 66035.4 4091.84  13
   0   2   8 65016.3 4092.33  13
   0  -2  -9 65780.7 3667.36  10
   0   2  -9 64351.3 3602.30  10
   0   2   9 55831.9 3948.91  13
   0  -2   9 66859.2 4104.91  13
   0  -2 -10 19708.4 1505.67  10
   0   2 -10 21215.1 1496.65  10
   0   2  10 14497.4 1729.04  13
   0  -2  10 14668.3 1175.99  12
   0  -2  10 17152.9 1761.27  13
   0   2 -11 17386.7 1388.07  10
   0  -2 -11 16448.3 1415.87  10
   0   2  11 17324.6 1856.68  13
   0  -2  11 13557.3 1638.20  13
   0  -2  11 13721.9 1098.24  12
   0  -2 -12 1832.51 486.769  10
   0   2 -12 1725.45 441.731  10
   0  -2  12 1804.20 328.811  12
   0  -2  12 794.558 421.955  13
   0   2  12 1683.06 607.390  13
   0   2 -13 11238.6 1095.85   9
   0   2 -13 9533.87 1072.80  10
   0  -2 -13 12286.0 1227.04  10
   0  -2  13 12314.7 1597.13  13
   0   2  13 11850.7 1597.84  13
   0  -2  13 10645.6 891.005  12
   0  -2 -13 11546.3 801.043  15
   0   2 -14 3044.58 611.176   5
   0  -2 -14 2894.99 655.294   5
   0  -2 -14 4103.70 704.592  10
   0   2 -14 3737.23 644.421  10
   0   2 -14 3045.80 520.993   9
   0  -2 -14 3084.34 370.877  15
   0   2  14 2477.75 782.437  13
   0  -2  14 3735.39 889.723  13
   0  -2  14 3187.58 411.106  12
   0  -2  15 30744.1 1868.89   3
   0  -2 -15 34350.5 2578.73   5
   0   2 -15 33640.0 2386.31  10
   0  -2 -15 35526.4 2509.56  10
   0   2 -15 33803.2 2484.11   5
   0   2  15 37870.0 3204.48  13
   0  -2 -15 31345.2 1816.90  15
   0  -2  15 33139.2 2989.90  13
   0   2 -16 3768.54 741.873   5
   0   2 -16 4658.54 569.378   1
   0  -2  16 3925.76 479.762   3
   0  -2 -16 4138.70 802.048   5
   0  -2 -16 4319.34 767.425  10
   0   2 -16 4479.29 745.269  10
   0  -2  16 5163.77 871.832  11
   0  -2 -16 3703.67 433.291  15
   0   2  16 4190.26 1004.79  13
   0  -2  16 3979.46 1024.39  13
   0   2 -16 3098.27 535.802  14
   0   2 -17 4576.12 838.927   5
   0  -2 -17 4604.83 858.407   5
   0   2 -17 4072.97 550.329   1
   0  -2  17 3905.22 777.754  11
   0  -2 -17 4771.89 836.893  10
   0   2 -17 4383.57 772.522  10
   0  -2  17 3656.11 985.566  13
   0   2 -17 4154.22 605.750  14
   0   2  17 4840.95 1167.11  13
   0  -2 -17 4248.12 470.575  15
   0   2 -18 53444.6 2852.11   1
   0  -2  18 46860.2 2530.97   2
   0   2  18 48658.7 2547.49   2
   0  -2 -18 54218.4 3694.00   5
   0   2 -18 51078.6 3500.68   5
   0  -2 -18 48766.0 2628.35  15
   0   2  18 51374.2 4198.11  13
   0  -2  18 44559.7 3390.15  11
   0   2 -19 891.733 322.418   1
   0  -2  19 639.694 170.258   2
   0  -2 -19 259.821 323.715   5
   0   2 -19 601.689 401.813   5
   0   2  19 547.917 171.090   2
   0  -2 -19 595.043 192.393  15
   0  -2  19 376.974 554.454  13
   0   2  19 1167.58 611.817  13
   0   2  20 46105.6 2401.36   2
   0   2 -20 46279.3 2617.51   1
   0  -2  20 41273.4 2361.84   2
   0   2 -20 46552.9 3432.84   5
   0  -2 -20 49145.9 3625.35   5
   0  -2 -20 45383.1 2445.62  15
   0  -2  20 38984.4 3735.06  13
   0   2  20 52968.4 4196.65  13
   0   2 -21 12841.7 1081.61   1
   0  -2  21 14093.8 962.511   2
   0   2  21 13686.4 965.315   2
   0  -2 -21 13137.8 1683.45   5
   0   2 -21 14784.9 1739.71   5
   0  -2 -21 15036.8 1022.25  15
   0  -2  21 13302.5 1959.55  13
   0   2  21 14394.4 2021.57  13
   0   2 -22 10284.6 922.188   1
   0  -2  22 11432.3 827.456   2
   0   2  22 11068.8 820.941   2
   0   2 -22 11062.2 1495.74   5
   0  -2 -22 12477.4 1627.00   5
   0  -2 -22 9990.36 821.936  15
   0  -2  22 10832.4 1717.51  13
   0   2  22 8464.69 1556.82  13
   0  -2  23 4253.72 459.036   2
   0   2  23 3698.38 433.431   2
   0  -2 -23 3691.89 436.910  15
   0  -2  24 912.039 212.592   2
   0   2  24 1478.56 265.400   2
   0  -2 -24 1067.81 232.066  15
   0  -2  25 1798.96 282.853   2
   0   2  25 1074.74 232.516   2
   0  -2  25 1386.19 246.444   8
   0  -2 -25 1168.55 228.116  15
   0  -2  26 964.042 200.137   2
   0   2  26 460.687 159.755   2
   0  -2  27 13218.9 842.903   2
   0   2  27 12676.8 826.021   2
   0  -2  28 2161.98 249.876   2
   0   2  28 1970.96 233.925   2
   0  -3   1 119630. 5401.55  11
   0  -3  -1 109327. 5415.69  11
   0  -3   1 111193. 5513.14  12
   0  -3  -1 107882. 5453.42  12
   0   3   1 111655. 5395.54  14
   0   3  -1 103307. 5428.46  14
   0  -3   2 137172. 6392.60  11
   0  -3  -2 135640. 6098.31   5
   0   3  -2 132310. 6096.28   5
   0   3  -2 127517. 6492.37  14
   0  -3  -2 122769. 6436.05  12
   0   3   2 134108. 6401.65  14
   0  -3   3 90944.3 4381.98  11
   0  -3  -3 85452.1 4161.12   5
   0  -3  -3 85003.8 4148.16  10
   0   3  -3 88350.7 4167.01   5
   0   3  -3 90335.2 4149.43  10
   0  -3  -3 84480.2 4425.43  12
   0   3   3 95229.3 4382.09  14
   0  -3  -4 130689. 6824.39   5
   0  -3  -4 136165. 6811.39  10
   0   3  -4 155072. 6829.94  10
   0  -3   4 153614. 6955.06  11
   0  -3  -4 148569. 7036.34  12
   0  -3   4 141491. 7151.35  12
   0   3   4 154543. 6937.06  14
   0  -3  -5 249565. 12201.5  10
   0   3  -5 266186. 12207.4  10
   0  -3   5 254713. 12225.2  11
   0   3   5 276515. 12198.0  14
   0  -3   5 261046. 12494.8  12
   0   3  -6 457.880 203.688  10
   0  -3  -6 198.726 171.506  10
   0  -3   6 247.235 136.578  11
   0  -3   6 380.358 263.388  12
   0   3   6 358.311 145.201  14
   0  -3  -7 209205. 10437.4  10
   0   3  -7 195754. 10369.9  10
   0   3   7 235740. 10240.4  14
   0   3   7 252397. 11052.5  13
   0  -3   7 227165. 10374.1  11
   0  -3   7 192378. 10494.8  12
   0  -3  -8 53985.2 2922.87  10
   0   3  -8 50146.8 2855.98  10
   0   3   8 48939.3 2571.26  14
   0  -3  -8 43858.1 2457.62  15
   0  -3   8 45724.7 2851.68  12
   0   3   8 46821.6 3287.20  13
   0  -3   8 52765.2 2808.41  11
   0  -3   8 51406.2 3283.79  13
   0  -3  -9 174799. 8098.38  10
   0   3  -9 172057. 8054.34  10
   0   3   9 179047. 8758.74  13
   0  -3   9 175134. 8683.12  13
   0  -3   9 157452. 7950.27  11
   0  -3   9 157725. 7998.02  12
   0  -3  -9 146910. 7534.27  15
   0  -3 -10 60268.8 3311.78  10
   0   3 -10 62934.1 3303.14  10
   0   3  10 53984.4 3767.22  13
   0  -3  10 50369.8 3095.93  12
   0  -3  10 55976.9 3231.86  11
   0  -3 -10 50641.2 2763.89  15
   0  -3  10 49089.6 3657.35  13
   0   3 -11 130519. 6538.42  10
   0  -3 -11 124688. 6553.53  10
   0  -3 -11 121027. 6619.41   5
   0   3 -11 126886. 6572.63   5
   0  -3  11 119493. 6298.46  12
   0  -3 -11 124990. 5977.76  15
   0  -3  11 117072. 6478.17  11
   0  -3  11 131759. 7291.72  13
   0   3  11 123503. 7278.74  13
   0   3 -12 237.425 215.803   5
   0  -3 -12 171.709 234.022   5
   0   3 -12 498.288 274.250  10
   0  -3 -12 613.699 319.104  10
   0  -3  12 238.322 216.614  11
   0   3  12 300.242 527.396  13
   0  -3  12 1121.50 492.529  13
   0  -3 -12 256.010 152.239  15
   0  -3  12 429.718 198.409  12
   0  -3 -13 128608. 6478.42  10
   0   3 -13 123220. 6358.36  10
   0  -3 -13 129884. 6604.18   5
   0   3 -13 118565. 6409.56   5
   0  -3  13 113875. 6390.58  11
   0  -3  13 120058. 7217.44  13
   0  -3  13 111828. 5973.06  12
   0   3  13 112761. 7216.47  13
   0  -3 -13 116120. 5738.41  15
   0  -3  14 31616.8 1897.78   3
   0   3 -14 35799.4 2491.53   5
   0  -3 -14 35229.5 2585.18   5
   0  -3 -14 36387.3 2523.20  10
   0   3 -14 31277.7 2349.51  10
   0   3 -14 30330.9 2280.14  14
   0  -3  14 34913.4 3057.42  13
   0  -3  14 30641.5 2388.58  11
   0  -3  14 32046.1 2040.90  12
   0  -3 -14 32815.5 1863.49  15
   0   3  14 35026.3 3148.12  13
   0   3 -15 144137. 6729.99   1
   0  -3  15 130632. 6522.15   3
   0   3 -15 137950. 7177.43  10
   0  -3 -15 137335. 7412.93   5
   0   3 -15 126682. 7200.56   5
   0  -3 -15 141405. 7309.80  10
   0  -3  15 133402. 8102.25  13
   0   3 -15 127569. 6971.93  14
   0  -3 -15 135571. 6473.20  15
   0   3  15 135039. 8184.67  13
   0  -3  15 119511. 7090.37  11
   0  -3  16 32924.2 1817.62   2
   0  -3  16 34292.7 2023.73   3
   0   3 -16 38290.2 2195.18   1
   0   3 -16 35159.9 2636.00   5
   0  -3 -16 31580.9 2650.81   5
   0  -3 -16 35915.3 1986.32  15
   0   3  16 38686.9 3388.84  13
   0   3 -16 29909.8 2277.19  14
   0  -3  16 33076.1 3149.73  13
   0   3 -17 114189. 5642.29   1
   0  -3  17 107251. 5503.79   3
   0  -3  17 105115. 5282.30   2
   0   3  17 113450. 5323.79   2
   0  -3 -17 120854. 6590.34   5
   0   3 -17 117328. 6373.93   5
   0   3  17 115682. 7287.78  13
   0   3 -17 103945. 5846.53  14
   0  -3 -17 113233. 5450.00  15
   0  -3  17 103395. 6959.44  13
   0  -3  18 2744.76 346.993   2
   0   3 -18 3054.73 474.815   1
   0   3  18 3285.31 377.534   2
   0   3 -18 2517.90 662.150   5
   0  -3 -18 4018.95 850.397   5
   0   3  18 3131.24 906.302  13
   0  -3 -18 3012.86 406.038  15
   0  -3  18 2926.17 872.301  13
   0  -3  19 59583.7 3123.02   2
   0   3  19 64790.1 3161.60   2
   0   3 -19 68783.0 3423.21   1
   0  -3 -19 62674.0 4340.78   5
   0   3 -19 54817.4 4053.98   5
   0   3  19 60489.3 4853.33  13
   0  -3 -19 60941.5 3235.30  15
   0  -3  20 14473.6 1006.40   2
   0   3 -20 14945.7 1158.84   1
   0   3  20 15629.7 1025.53   2
   0  -3 -20 14592.6 1769.18   5
   0   3 -20 13845.2 1663.51   5
   0  -3  20 14488.7 2008.36  13
   0   3  20 15721.0 2160.42  13
   0  -3 -20 15653.5 1098.67  15
   0  -3  21 59800.2 3214.70   2
   0   3 -21 61524.6 3383.23   1
   0   3  21 65602.3 3251.95   2
   0   3 -21 59390.3 4260.28   5
   0  -3 -21 53804.6 4253.07   5
   0  -3 -21 70101.6 3368.00  15
   0   3  21 58856.2 4848.97  13
   0   3 -22 17994.9 1276.25   1
   0  -3  22 19020.6 1200.11   2
   0   3  22 19184.2 1194.70   2
   0  -3 -22 16585.1 1925.06   5
   0   3 -22 17348.6 1908.82   5
   0   3  22 19563.7 2353.57  13
   0  -3 -22 17661.8 1230.61  15
   0   3 -23 30305.3 1801.48   1
   0  -3  23 28919.8 1713.65   2
   0   3  23 31388.0 1735.79   2
   0  -3  23 28490.9 1787.09   8
   0  -3 -23 30619.1 1772.76  15
   0  -3  24 1407.77 249.704   2
   0   3  24 1504.45 254.155   2
   0  -3  24 1200.41 251.807   8
   0  -3 -24 1283.19 263.269  15
   0   3  25 35482.9 1876.32   2
   0  -3  25 33686.7 1878.16   2
   0  -3  25 32034.6 1879.78   8
   0  -3 -25 36087.4 1911.49  15
   0   3  26 3319.66 344.673   2
   0  -3 -26 2659.27 320.018  15
   0  -3  27 24152.7 1337.71   2
   0   3  27 24775.8 1325.68   2
   0   3  28 4596.58 353.152   2
   0  -3  28 4842.22 368.646   2
   0  -4   0 246221. 11622.3  11
   0   4   0 245825. 11641.0  14
   0  -4   0 244194. 11773.1  12
   0  -4  -1 4449.98 546.704  11
   0  -4   1 3688.63 476.617  11
   0   4  -1 4110.90 550.875  14
   0   4   1 3821.88 510.811  14
   0  -4   1 5894.33 685.163  12
   0  -4  -1 4228.42 573.558  12
   0  -4   2 143516. 7426.32  11
   0  -4   2 157324. 7720.06  12
   0   4   2 153899. 7501.25  14
   0  -4  -2 167190. 7654.07  12
   0   4  -2 153946. 7602.27  14
   0   4  -3 95752.7 4248.36   5
   0  -4   3 109796. 4724.45  11
   0  -4  -3 81335.8 4225.95   5
   0  -4   3 98115.1 4262.69  19
   0   4   3 87998.3 4235.56  19
   0   4  -3 99978.3 4893.27  14
   0   4   3 118693. 4842.58  14
   0  -4  -3 97585.7 4828.32  12
   0  -4  -4 150316. 7318.05   5
   0  -4   4 165405. 7614.47  11
   0   4  -4 149249. 7297.28   5
   0   4  -4 157552. 7876.53  14
   0   4   4 177987. 7694.58  14
   0  -4  -4 172372. 7834.27  12
   0  -4  -5 23978.9 1378.86   5
   0   4  -5 22480.2 1341.92   5
   0  -4   5 22470.3 1481.63  11
   0  -4   5 24278.4 1341.78   8
   0   4   5 22652.8 1486.90  14
   0  -4   5 22625.4 1773.81  12
   0   4  -5 22667.2 1746.63  14
   0  -4   6 140312. 6515.65   8
   0  -4  -6 137361. 6674.11   5
   0  -4   6 130832. 6693.72  11
   0   4  -6 148278. 6685.27   5
   0  -4  -6 132282. 6448.97  15
   0   4   6 145941. 6737.70  14
   0  -4   6 124716. 7059.31  12
   0   4  -7 4438.85 520.291  10
   0  -4   7 4240.93 513.831  11
   0  -4   7 4432.44 430.018   8
   0   4  -7 4475.96 552.547   5
   0  -4  -7 4322.35 544.972   5
   0  -4  -7 3877.88 503.143  10
   0   4   7 3384.66 471.929  14
   0  -4  -7 3799.07 392.611  15
   0  -4   7 4381.83 699.852  12
   0  -4   8 89583.5 4506.39  11
   0  -4  -8 90753.7 4606.30  10
   0   4  -8 86720.5 4614.63   5
   0   4  -8 84882.2 4543.98  10
   0  -4  -8 92251.5 4681.00   5
   0  -4  -8 82285.0 4238.65  15
   0  -4   8 81276.2 4813.32  12
   0   4   8 98362.6 4496.22  14
   0   4  -8 62292.9 4755.27  14
   0   4   8 105748. 5484.39  13
   0  -4  -9 70738.3 3914.67   5
   0  -4   9 75439.5 3744.11  11
   0   4  -9 62406.2 3796.94   5
   0   4  -9 61247.7 3721.68  10
   0  -4  -9 67067.1 3799.01  10
   0   4   9 72155.9 3573.27  14
   0   4   9 68275.6 4502.17  13
   0  -4   9 67454.1 3980.09  12
   0   4  -9 58889.5 4068.63  14
   0  -4  10 47346.6 2874.70  11
   0   4 -10 48151.7 3059.35   5
   0   4 -10 49314.8 3023.55  10
   0  -4 -10 51553.2 3154.44   5
   0  -4 -10 49801.3 3046.35  10
   0   4 -10 43516.6 3253.46  14
   0   4  10 54823.8 3824.23  13
   0  -4  10 51317.9 3125.43  12
   0   4 -11 26156.4 1963.06   5
   0  -4  11 23123.6 1726.24  11
   0   4 -11 21338.1 1787.14  10
   0  -4 -11 26525.8 1936.80  10
   0  -4 -11 23810.6 1926.01   5
   0  -4  11 23585.9 1863.90  12
   0  -4 -11 23752.3 1477.79  15
   0   4 -11 24988.7 2072.55  14
   0   4  11 25310.3 2450.37  13
   0   4 -12 106968. 5622.25   5
   0  -4 -12 108318. 5611.68  10
   0   4 -12 107844. 5560.71  10
   0  -4  12 93091.0 5285.25  11
   0  -4 -12 105358. 5684.82   5
   0  -4 -12 92966.0 4911.20  15
   0   4  12 100392. 6379.72  13
   0   4 -12 105119. 5754.00  14
   0  -4  12 92306.5 5322.71  12
   0   4 -13 7476.07 1029.70   5
   0  -4 -13 8980.35 1151.07   5
   0  -4  13 9443.85 986.037  12
   0  -4 -13 8641.83 748.712  15
   0   4  13 9659.83 1546.74  13
   0   4 -13 7535.67 1036.77  14
   0  -4  14 76266.3 4055.55   3
   0   4 -14 82599.8 4266.00   1
   0   4 -14 89822.6 4876.25   5
   0  -4 -14 75752.1 4823.22   5
   0  -4  14 75809.8 4345.13  12
   0   4  14 65332.9 5376.48  13
   0  -4 -14 83659.5 4063.45  15
   0   4 -14 74637.7 4608.05  14
   0   4  15 10382.9 707.154   2
   0  -4  15 8962.05 667.437   2
   0  -4  15 9288.58 826.823   3
   0   4 -15 9090.60 906.283   1
   0   4 -15 9354.72 1206.65   5
   0  -4 -15 10528.9 1350.09   5
   0   4  15 9606.49 1683.23  13
   0  -4  15 8603.08 923.750  12
   0   4 -15 9423.88 1126.08  14
   0  -4 -15 9150.51 797.113  15
   0   4 -16 58575.6 3243.79   1
   0   4  16 60473.6 2943.28   2
   0  -4  16 55953.3 3123.13   3
   0  -4  16 53023.5 2899.24   2
   0   4 -16 65609.9 3981.71   5
   0  -4 -16 62458.8 4082.29   5
   0   4 -16 52992.6 3540.79  14
   0   4  16 53649.9 4550.32  13
   0  -4 -16 60766.1 3106.71  15
   0   4  17 7954.13 628.964   2
   0   4 -17 7730.51 792.723   1
   0  -4  17 7109.75 601.886   2
   0  -4  17 7985.53 776.446   3
   0   4 -17 8507.77 1186.73   5
   0  -4 -17 10119.6 1349.06   5
   0   4  17 6283.33 1339.71  13
   0   4 -17 6882.58 935.352  14
   0  -4 -17 8694.63 752.264  15
   0   4  18 13044.6 881.490   2
   0  -4  18 12286.5 867.146   2
   0   4 -18 11520.5 1009.56   1
   0   4 -18 13506.5 1535.08   5
   0  -4 -18 12712.0 1580.10   5
   0  -4 -18 13513.5 1024.57  15
   0   4  18 12040.9 1924.87  13
   0   4 -18 10862.2 1200.04  14
   0   4 -19 5538.46 1022.08   5
   0  -4  19 7645.58 649.839   2
   0   4 -19 8485.30 801.559   1
   0   4  19 8940.04 677.560   2
   0  -4 -19 8299.57 1261.52   5
   0   4  19 7703.85 1489.28  13
   0  -4 -19 8579.97 776.885  15
   0   4  20 46318.6 2370.07   2
   0   4 -20 40639.8 2463.86   1
   0  -4  20 44319.7 2354.59   2
   0  -4 -20 45039.5 3416.38   5
   0  -4  20 41123.8 2493.48   8
   0   4 -20 46169.7 3284.79   5
   0   4  20 39962.8 3868.48  13
   0  -4 -20 45196.4 2507.82  15
   0   4  21 16012.1 989.195   2
   0   4 -21 12594.5 1007.00   1
   0  -4  21 13450.1 944.771   2
   0  -4 -21 11343.7 1503.18   5
   0  -4  21 11574.9 1008.34   8
   0   4 -21 13902.2 1562.99   5
   0  -4 -21 14001.6 1033.07  15
   0   4  21 16416.8 2185.77  13
   0  -4  22 28386.6 1711.61   2
   0   4  22 32062.7 1743.24   2
   0   4 -22 28880.7 1777.76   1
   0  -4  22 30877.7 1851.54   8
   0  -4 -22 31430.2 1827.57  15
   0   4 -23 6513.52 616.949   1
   0  -4  23 7679.01 622.915   2
   0   4  23 7361.92 603.501   2
   0  -4  23 6589.51 653.339   8
   0  -4 -23 7730.87 677.631  15
   0   4  24 37028.3 1968.68   2
   0  -4  24 35998.4 1970.77   2
   0  -4  24 34950.5 2036.72   8
   0  -4 -24 39330.4 2080.73  15
   0  -4  25 21.4012 88.9306   2
   0   4  25 60.8428 92.8666   2
   0  -4  25 51.4567 103.021   8
   0  -4 -25-27.2292 135.233  15
   0  -4  26 24059.4 1269.00   2
   0   4  26 22517.2 1245.30   2
   0   4 -26 21984.9 1257.71   6
   0  -4 -26 23466.6 1319.45  15
   0   4  27 7098.21 470.032   2
   0  -5   1 37685.9 2272.58  11
   0   5   1 36465.2 2285.15  14
   0  -5   1 33101.2 2435.97  12
   0   5  -1 35419.4 2283.97  14
   0  -5  -1 36600.4 2400.36  12
   0  -5  -2 63078.9 3202.87   4
   0  -5   2 61205.0 3507.78  11
   0  -5  -2 72629.3 3798.98  12
   0  -5   2 59756.6 3816.01  12
   0   5   2 69731.0 3637.55  14
   0   5  -2 63233.2 3653.77  14
   0  -5  -3 641.553 167.642   4
   0  -5   3 675.283 184.999   8
   0  -5   3 803.551 253.616  11
   0   5   3 601.841 229.416  14
   0   5  -3 1016.47 354.089  14
   0  -5  -3 592.250 284.699  12
   0  -5  -4 25697.5 1516.74   4
   0  -5   4 28810.6 1794.81  11
   0  -5   4 29367.1 1581.38   8
   0   5   4 30777.5 1894.40  14
   0  -5  -4 24213.9 1899.21  12
   0  -5  -4 26419.5 1446.57  15
   0   5  -4 24325.4 1935.55  14
   0  -5   5 30082.7 1627.71   8
   0  -5   5 25796.1 1768.80  11
   0  -5  -5 27162.6 1517.13  15
   0   5   5 28818.9 1874.89  14
   0   5  -5 26668.7 2072.51  14
   0  -5   5 30402.8 2284.81  12
   0  -5  -6 1488.74 241.180   5
   0  -5   6 2123.91 306.578   8
   0  -5   6 1438.70 319.323  11
   0   5  -6 1744.87 509.689  14
   0   5   6 1683.87 352.580  14
   0  -5  -6 2287.33 279.480  15
   0  -5   6 1415.09 475.244  12
   0  -5   7 22443.2 1530.85  11
   0  -5  -7 23056.2 1429.31   5
   0  -5   7 22569.0 1352.91   8
   0  -5  -7 21067.9 1285.02  15
   0   5   7 21851.3 1564.72  14
   0  -5   7 18192.3 1823.37  12
   0  -5  -8 15720.9 1197.96   5
   0  -5   8 14532.6 1029.20   8
   0  -5   8 14937.7 1189.29  11
   0   5   8 16311.6 1253.36  14
   0  -5  -8 14880.1 1011.58  15
   0  -5   8 13456.3 1497.99  12
   0   5  -9 2829.38 489.056   5
   0  -5   9 2217.11 346.676   8
   0  -5  -9 3561.43 557.327   5
   0  -5   9 3126.74 473.305  11
   0   5   9 2469.99 846.127  13
   0  -5  -9 2257.99 344.309  15
   0   5  -9 1766.67 573.384  14
   0  -5   9 2647.25 635.802  12
   0  -5 -10 28967.4 2139.62   5
   0   5 -10 32600.7 2183.72   5
   0  -5  10 28739.7 1778.80   8
   0   5 -10 28433.0 2472.92  14
   0  -5  10 32455.6 2431.70  12
   0  -5 -10 29314.3 1764.63  15
   0   5  10 31745.5 2918.82  13
   0  -5 -11 11711.7 1260.55   5
   0  -5  11 11931.6 932.913   8
   0   5 -11 9826.18 1145.29   5
   0   5 -11 11330.1 1412.72  14
   0   5  11 11484.8 1723.08  13
   0  -5  11 10175.2 1232.64  12
   0  -5  12 5180.80 591.381   3
   0  -5 -12 5909.38 908.453   5
   0   5 -12 6107.46 911.365   5
   0  -5  12 4778.59 578.687   8
   0  -5  12 6564.27 920.570  12
   0   5  12 6992.85 1377.40  13
   0   5 -12 4896.21 907.313  14
   0  -5  13 11245.1 942.795   3
   0   5 -13 11928.4 1025.59   1
   0  -5 -13 13966.0 1486.58   5
   0   5 -13 11346.9 1343.03   5
   0  -5  13 10590.0 945.734   8
   0   5 -13 12012.5 1407.21  14
   0  -5  13 11809.7 1262.47  12
   0   5  13 13180.7 1950.91  13
   0   5 -14 2033.17 450.072   1
   0  -5 -14 2068.95 580.841   5
   0   5 -14 1587.26 523.342   5
   0  -5  14 2611.33 434.171   8
   0   5 -14 3145.36 725.712  14
   0  -5  14 2605.68 560.412  12
   0  -5 -14 2863.79 450.236  15
   0   5  14 2332.17 918.167  13
   0   5 -15 986.785 306.222   1
   0  -5 -15 720.911 378.230   5
   0  -5  15 286.322 213.459   8
   0   5  15 670.497 555.553  13
   0  -5 -15 677.693 258.852  15
   0  -5  15 382.111 241.353  12
   0   5 -15 705.848 372.239  14
   0   5 -16 26023.7 1690.56   1
   0  -5  16 23291.9 1404.17   2
   0  -5  16 22737.2 1621.69   8
   0  -5 -16 26181.5 2321.91   5
   0  -5 -16 25843.6 1635.50  15
   0   5 -16 23287.3 2010.85  14
   0   5  16 20357.3 2713.20  13
   0  -5  17 8346.35 793.817   3
   0   5 -17 7719.76 787.584   1
   0  -5  17 6950.67 608.892   2
   0  -5 -17 10480.4 1367.79   5
   0  -5  17 7743.93 789.646   8
   0  -5 -17 8430.39 798.247  15
   0   5  17 9689.04 1732.36  13
   0   5 -17 6318.78 953.348  14
   0  -5 -18 5551.72 974.270   5
   0   5 -18 3323.40 493.354   1
   0  -5  18 3719.21 522.532   3
   0  -5  18 3679.29 408.739   2
   0  -5  18 3249.96 504.598   8
   0   5 -18 3316.32 626.905  14
   0  -5 -18 3878.29 520.192  15
   0   5  18 3091.03 1023.92  13
   0   5 -19 1092.57 287.570   1
   0  -5  19 1348.06 245.680   2
   0  -5  19 1351.63 321.032   8
   0  -5 -19 2098.46 366.435  15
   0   5  19 1298.71 682.761  13
   0  -5  20 2090.87 311.230   2
   0   5  20 2411.54 317.220   2
   0   5 -20 2071.96 349.878   1
   0  -5  20 2675.93 433.132   8
   0   5  20 2344.90 859.952  13
   0  -5 -20 2668.56 408.516  15
   0  -5  21 7968.75 645.150   2
   0   5  21 7673.54 622.058   2
   0  -5  21 7780.81 747.142   8
   0  -5 -21 8681.79 766.871  15
   0   5  22 8965.58 645.708   2
   0  -5  22 8105.36 631.025   2
   0  -5  22 6739.89 694.235   8
   0  -5 -22 9096.68 770.611  15
   0  -5  23 408.391 134.215   2
   0  -5  23 638.151 187.432   8
   0  -5 -23 271.102 156.291  15
   0  -5  24 708.485 187.945   8
   0  -5 -24 454.268 170.103  15
   0  -5  25 539.572 148.358   8
   0  -5 -25 787.122 184.958  15
   0  -5 -26 628.756 155.368  15
   0   6   0 38177.7 2447.83  14
   0  -6   0 33298.1 2556.75  12
   0   6  -1 7797.57 928.379  14
   0  -6   1 6528.65 954.054  12
   0  -6  -1 6074.68 911.368  12
   0  -6  -1 6604.93 489.358  15
   0   6   1 9175.82 969.577  14
   0  -6  -2 47893.5 2668.29   4
   0  -6  -2 46510.1 3234.63  12
   0   6   2 60100.0 3284.45  14
   0  -6  -2 51245.8 2555.54  15
   0   6  -2 56639.6 3272.88  14
   0  -6   2 55024.9 3504.48  12
   0  -6  -3 2115.99 312.906   4
   0  -6   3 2253.39 456.006  11
   0  -6   3 2433.06 345.010   8
   0   6  -3 2637.08 538.397  14
   0  -6  -3 2169.38 262.143  15
   0  -6  -3 1775.62 497.882  12
   0   6   3 2076.12 452.481  14
   0  -6  -4 205398. 9376.90   4
   0  -6   4 201619. 9398.18   8
   0  -6   4 195590. 9764.42  11
   0   6   4 197746. 9848.77  14
   0   6  -4 197934. 10042.4  14
   0  -6  -4 186513. 10045.5  12
   0  -6  -4 196541. 9241.54  15
   0  -6  -5 93.9907 155.644   4
   0  -6   5 32.0280 123.269   8
   0  -6   5 176.759 160.318  11
   0   6  -5-181.202 246.480  14
   0   6   5 64.2706 123.682  14
   0  -6  -5 160.701 116.893  15
   0  -6   5 348.921 365.338  12
   0  -6  -6 206843. 10122.0   4
   0  -6   6 220500. 10160.8   8
   0  -6   6 202488. 10418.2  11
   0   6   6 212310. 10504.4  14
   0  -6  -6 220149. 10041.5  15
   0   6  -6 218858. 11101.0  14
   0  -6   6 228678. 11388.4  12
   0  -6   7 4926.99 524.800   8
   0  -6   7 4059.03 584.652  11
   0   6   7 4995.00 685.540  14
   0   6  -7 5236.93 925.145  14
   0  -6  -7 4671.22 476.983  15
   0  -6   7 4418.12 900.444  12
   0  -6   8 168863. 8293.19   8
   0  -6  -8 168546. 8232.15  15
   0   6   8 190440. 8747.32  14
   0  -6   8 174358. 9472.09  12
   0  -6   9 2506.43 389.230   3
   0  -6   9 2315.22 377.900   8
   0   6   9 1542.23 640.914  13
   0  -6   9 2492.85 701.009  12
   0  -6  -9 2977.39 407.883  15
   0  -6  10 40575.8 2490.16   3
   0  -6  10 47777.3 2579.05   8
   0  -6  10 46391.6 2509.19  16
   0   6 -10 41569.0 3412.01  14
   0  -6 -10 44527.0 2530.86  15
   0  -6  10 47457.5 3394.82  12
   0  -6  11-82.1084 198.754   3
   0   6 -11 42.9275 165.172   1
   0  -6  11 177.568 197.219   8
   0   6 -11-133.497 296.516  14
   0   6  11 199.856 384.428  13
   0  -6  11 115.433 286.657  12
   0  -6 -11 348.193 199.313  15
   0  -6  11 253.437 150.475  16
   0   6 -12 13611.8 1119.26   1
   0  -6  12 15053.7 1122.41   3
   0  -6  12 12439.0 1080.66   8
   0  -6 -12 15759.3 1168.22  15
   0  -6  12 12619.6 1002.35  16
   0   6 -12 14841.9 1748.67  14
   0   6  12 14424.9 2082.92  13
   0  -6  12 17658.0 1713.24  12
   0   6 -13 2725.43 462.469   1
   0  -6  13 2346.94 410.901   3
   0  -6  13 1839.22 386.755   8
   0   6  13 3122.63 995.504  13
   0  -6  13 2392.72 608.081  12
   0   6 -13 1253.13 511.041  14
   0   6 -14 3145.62 523.498   1
   0  -6  14 3166.52 487.167   3
   0  -6  14 3862.39 553.245   8
   0  -6  14 4203.82 758.624  12
   0   6 -14 2729.19 687.752  14
   0   6  14 1885.38 880.332  13
   0   6 -15 29370.8 1940.17   1
   0  -6  15 30619.6 1884.44   3
   0  -6  15 31511.6 1984.29   8
   0   6  15 24782.3 3156.84  13
   0   6 -15 28890.1 2454.50  14
   0  -6  15 28137.9 2262.87  12
   0  -6  16 80559.4 4235.25   3
   0  -6  16 75749.8 4296.07   8
   0   6  16 88057.4 6484.88  13
   0   6 -16 75743.8 4914.68  14
   0  -6 -16 87945.4 4323.94  15
   0  -6  17 2945.09 479.422   8
   0   6  17 4373.44 1243.24  13
   0  -6 -17 2833.05 463.763  15
   0   6 -17 2507.99 605.762  14
   0  -6  18 83872.4 4423.46   8
   0  -6 -18 87431.4 4402.24  15
   0   6  18 78608.5 6190.07  13
   0   6 -18 78825.2 4939.15  14
   0  -6  19 1248.46 309.413   8
   0  -6 -19 1233.57 322.276  15
   0   6  19 2207.41 851.198  13
   0  -6  20 73857.4 4024.42   8
   0  -6 -20 80368.4 4034.78  15
   0  -6  21 6232.70 643.331   8
   0  -6 -21 5908.52 621.320  15
   0  -6  22 13130.1 964.275   8
   0  -6 -22 12542.4 963.355  15
   0  -6  23 2526.29 346.267   8
   0  -6  23 2472.56 290.666  17
   0  -6 -23 2692.22 369.947  15
   0  -6  24 2977.77 340.419   8
   0  -6 -24 3329.26 380.208  15
   0  -6 -25 81.3421 174.930  23
   0  -6 -25 22.0755 77.5361  15
   0  -7  -1 17519.0 1147.38   4
   0  -7  -1 16483.0 1285.19  23
   0  -7   1 16224.0 1277.08  23
   0  -7  -1 15731.9 1250.85  22
   0  -7   1 16032.1 1252.13  22
   0  -7  -1 17919.5 1794.07  12
   0   7  -1 16976.1 1558.81  14
   0  -7  -1 14834.8 944.956  15
   0   7   1 17094.4 1572.51  14
   0  -7   1 14585.0 1658.08  12
   0  -7  -2 1477.04 282.831   4
   0  -7  -2 1641.37 369.640  23
   0  -7   2 1926.82 386.971  22
   0  -7  -2 1645.38 372.739  22
   0  -7   2 1778.31 396.322  23
   0  -7  -2 1931.68 550.917  12
   0   7   2 2270.76 525.039  14
   0  -7  -2 1368.00 210.174  15
   0  -7   2 2406.11 658.507  12
   0   7  -2 1384.29 466.450  14
   0  -7  -3 54447.5 2973.97   4
   0  -7  -3 59666.8 3253.30  23
   0  -7   3 59253.1 3207.58  22
   0  -7  -3 54737.5 2832.78  15
   0   7   3 58566.9 3570.70  14
   0  -7   3 54176.3 3910.83  12
   0   7  -3 53896.5 3605.59  14
   0  -7  -3 53548.3 3703.77  12
   0  -7   4 3222.98 431.691   8
   0  -7  -4 3007.10 421.806   4
   0  -7   4 2864.08 488.504  22
   0  -7  -4 2868.53 514.849  23
   0  -7  -4 3331.49 367.340  15
   0   7   4 3694.24 645.734  14
   0   7  -4 2301.68 604.226  14
   0  -7   5 214672. 9897.07   8
   0  -7  -5 224111. 9929.57   4
   0  -7   5 200709. 10071.1  22
   0  -7  -5 197035. 10136.8  23
   0   7   5 193789. 10321.7  14
   0  -7  -5 205340. 9735.71  15
   0   7  -5 219108. 10860.2  14
   0  -7   5 202408. 11183.2  12
   0  -7   6 38.1332 152.700   8
   0  -7  -6-38.3179 164.818   4
   0   7  -6 39.9887 147.299   1
   0  -7   6 106.596 167.422   3
   0  -7   6-54.6067 171.532  22
   0  -7  -6 59.8714 175.923  23
   0   7   6 221.855 201.173  14
   0  -7  -6 29.1214 129.376  15
   0   7  -6 473.084 454.981  14
   0  -7   6 302.230 443.999  12
   0  -7   7 223313. 10697.4   8
   0  -7  -7 225228. 10703.7   4
   0   7  -7 225504. 10716.2   1
   0  -7   7 203670. 10642.4   3
   0  -7  -7 241829. 11081.7  23
   0  -7   7 226179. 10963.8  22
   0   7   7 232460. 11201.1  14
   0  -7   7 219259. 12166.6  12
   0  -7  -7 237762. 10619.9  15
   0   7  -7 226443. 11887.6  14
   0  -7   8 619.878 252.122   8
   0  -7  -8 495.117 225.320   4
   0   7  -8 329.349 200.240   1
   0  -7   8 244.960 218.315   3
   0  -7  -8 261.825 206.528  23
   0  -7   8 963.933 335.089  22
   0  -7   8 307.976 342.568  12
   0  -7  -8 602.135 230.188  15
   0  -7   9 88958.0 5057.09   8
   0  -7   9 101777. 5107.25   3
   0   7  -9 105905. 5115.44   1
   0  -7  -9 108324. 5496.40  23
   0   7   9 111246. 6992.49  13
   0  -7  -9 97139.8 5038.34  15
   0  -7   9 104352. 6380.14  12
   0  -7  10 92.7734 185.756   8
   0   7 -10 43.0587 158.619   1
   0  -7  10-44.3517 163.381   3
   0  -7 -10 72.7181 197.828  23
   0  -7  10-41.3496 137.790  16
   0  -7  10 142.597 387.899  12
   0  -7 -10 216.195 185.994  15
   0   7  10 829.973 564.424  13
   0   7 -10 465.645 456.049  14
   0  -7  11 23744.1 1648.52   8
   0  -7  11 23119.8 1602.69   3
   0  -7 -11 24328.0 1910.07  23
   0   7  11 25103.5 2953.61  13
   0   7 -11 24816.8 2539.87  14
   0  -7  11 22517.8 1545.54  16
   0  -7 -11 27190.1 1691.12  15
   0  -7  11 24046.8 2373.43  12
   0  -7  12 1544.75 359.817   8
   0  -7  12 1439.92 353.658   3
   0  -7 -12 1724.90 496.490  23
   0  -7 -12 1292.13 356.443  15
   0   7  12 3036.21 973.133  13
   0  -7  12 1274.86 495.718  12
   0   7 -12 1199.26 531.367  14
   0  -7  12 2331.28 385.577  16
   0  -7  13 22800.2 1648.01   8
   0  -7  13 25500.2 1616.99   3
   0  -7 -13 22195.2 1916.82  23
   0   7 -13 26870.6 2472.20  14
   0  -7  13 20130.9 1448.48  16
   0  -7  13 23296.0 2164.75  12
   0   7  13 22419.0 2886.82  13
   0  -7 -13 26337.5 1708.37  15
   0  -7  14 535.859 249.261   3
   0  -7  14 380.340 242.703   8
   0   7  14 1496.06 783.597  13
   0  -7  14 446.207 249.073  12
   0   7 -14 678.594 427.055  14
   0  -7 -14 876.337 293.014  15
   0  -7  15 58436.4 3259.39   3
   0  -7  15 56853.0 3346.14   8
   0  -7 -15 61408.0 3370.08  15
   0   7  15 61948.0 5269.27  13
   0   7 -15 65141.2 4246.73  14
   0  -7  16 1536.81 336.290   3
   0  -7  16 1418.44 350.490   8
   0   7 -16 828.808 399.141  14
   0  -7  17 94417.0 4698.76   3
   0  -7  17 85194.9 4719.37   8
   0   7  17 102963. 7030.43  13
   0  -7  18 188.105 165.360   8
   0  -7  19 91271.3 4818.35   8
   0  -7 -19 101737. 5417.10  23
   0  -7 -19 94226.2 4817.94  15
   0  -7  20 235.781 169.751   8
   0  -7 -20 379.891 327.161  23
   0  -7 -20 532.895 220.209  15
   0  -7  21 37504.3 2222.07   8
   0  -7 -21 43835.8 2655.45  23
   0  -7 -21 41077.9 2257.05  15
   0  -7  22 29.4212 122.283   8
   0  -7  22 94.1080 110.885  17
   0  -7 -22-56.8930 209.564  23
   0  -7 -22 122.489 136.056  15
   0  -7  23 5579.07 503.837   8
   0  -7  23 6150.82 479.342  17
   0  -7 -23 6137.63 696.259  23
   0  -7 -23 7043.54 568.885  15
   0  -7 -24 229.491 165.269  23
   0  -7 -24 426.732 130.746  15
   0  -8   0 11905.1 987.290   4
   0  -8   0 12226.8 1138.97  22
   0  -8   0 12788.8 1188.16  23
   0  -8   0 13463.7 1638.10  12
   0   8   0 12839.7 1419.67  14
   0  -8   1 2313.37 390.419   4
   0  -8  -1 2729.31 416.020   4
   0  -8  -1 2890.35 525.084  23
   0  -8   1 2451.34 494.341  23
   0  -8   1 3283.92 558.347  22
   0  -8  -1 2487.08 494.193  22
   0   8   1 2481.19 604.209  14
   0  -8   1 2091.97 684.499  12
   0   8  -1 1621.70 528.057  14
   0  -8  -1 2894.69 767.625  12
   0  -8  -2 206.936 172.499   4
   0  -8  -2 320.144 246.682  23
   0  -8  -2 493.328 274.254  22
   0  -8   2 300.180 200.466  22
   0   8  -2 414.191 325.521  14
   0  -8   2 440.624 399.752  12
   0   8   2 195.089 242.595  14
   0  -8  -3 1975.18 363.129   4
   0  -8   3 1966.05 425.004  22
   0  -8  -3 1643.70 444.356  23
   0  -8  -3 2263.77 474.317  22
   0   8   3 862.883 376.258  14
   0  -8   3 2496.12 778.349  12
   0  -8  -3 1545.27 245.243  15
   0   8  -3 1491.68 493.500  14
   0  -8  -4 28069.7 1735.98   4
   0  -8   4 26325.5 1664.36   3
   0  -8  -4 27076.8 1964.54  23
   0  -8  -4 27380.1 1946.16  22
   0  -8   4 27191.1 1902.61  22
   0  -8  -4 24922.5 1495.72  15
   0   8   4 25038.8 2094.93  14
   0   8  -4 31278.3 2459.01  14
   0  -8   5 911.141 284.332   3
   0   8  -5 401.078 205.182   1
   0  -8  -5 390.078 221.616   4
   0  -8   5 615.101 328.298  22
   0  -8  -5 686.303 332.908  23
   0   8  -5 748.673 460.081  14
   0  -8  -5 762.243 193.810  15
   0   8   5 87.1834 169.072  14
   0  -8  -6 64363.3 3531.64   4
   0  -8   6 66705.2 3546.74   3
   0   8  -6 68534.6 3569.67   1
   0  -8  -6 63421.1 3839.21  23
   0  -8   6 64693.5 3769.77  22
   0   8  -6 73654.2 4680.84  14
   0  -8   6 71945.4 5049.81  12
   0  -8  -6 63302.5 3373.09  15
   0  -8   7 3252.35 496.423   8
   0  -8  -7 4093.55 550.397   4
   0   8  -7 4270.70 547.268   1
   0  -8   7 4755.84 595.563   3
   0  -8   7 4191.47 657.746  22
   0  -8  -7 3888.41 671.975  23
   0  -8   7 4365.58 1122.51  12
   0   8  -7 5992.46 1119.70  14
   0  -8  -7 4665.96 508.957  15
   0  -8   8 24000.9 1627.54   8
   0  -8   8 22261.0 1600.01   3
   0  -8  -8 22887.6 1604.82   4
   0   8  -8 24530.7 1617.58   1
   0  -8  -8 22809.1 1846.60  23
   0   8  -8 25889.3 2624.04  14
   0  -8  -8 27506.4 1597.40  15
   0  -8   8 24063.6 2627.83  12
   0  -8   9 8287.07 826.376   8
   0   8  -9 7938.27 793.954   1
   0  -8   9 8823.80 845.756   3
   0  -8  -9 7772.78 994.592  23
   0  -8   9 7855.62 811.491  16
   0   8   9 9427.33 1672.20  13
   0  -8   9 8203.64 1445.47  12
   0  -8  -9 9621.72 828.415  15
   0  -8  10 1359.25 359.327   8
   0  -8  10 1835.07 385.754   3
   0  -8 -10 1100.27 414.333  23
   0  -8  10 1418.37 329.924  16
   0  -8 -10 1782.33 360.979  15
   0   8  10 1097.06 600.260  13
   0  -8  10 805.214 509.867  12
   0  -8  11 157.912 210.914   8
   0  -8  11 325.240 236.586   3
   0  -8 -11 81.6165 239.935  23
   0  -8 -11 147.870 164.409  15
   0  -8  11 301.289 289.870  12
   0   8 -11 698.554 475.115  14
   0  -8  11 182.694 175.887  16
   0   8  11-228.223 358.513  13
   0  -8  12 11825.2 1087.11   8
   0  -8  12 13545.5 1073.53   3
   0  -8 -12 14027.4 1421.10  23
   0  -8  12 11358.5 991.139  16
   0   8 -12 13605.1 1791.31  14
   0   8  12 12224.8 2035.41  13
   0  -8  12 13566.5 1683.70  12
   0  -8 -12 13193.3 1112.52  15
   0  -8  13 1146.87 348.936   8
   0  -8  13 1388.63 343.341   3
   0  -8 -13 1313.11 470.554  23
   0   8  13 476.414 462.584  13
   0  -8 -13 2017.70 413.455  15
   0  -8  13 1940.74 560.101  12
   0  -8  13 1436.54 318.901  16
   0   8 -13 2293.83 703.078  14
   0  -8  14 54.2162 170.372   8
   0  -8  14-88.3073 176.867   3
   0  -8 -14 179.523 263.781  23
   0  -8  14 272.813 167.704  16
   0   8  14 241.639 536.707  13
   0  -8 -14 52.5963 184.777  15
   0  -8  14 715.758 324.539  12
   0   8 -14 140.921 313.030  14
   0  -8  15 2204.57 455.492   8
   0  -8  15 2914.61 448.010   3
   0  -8 -15 3350.58 701.789  23
   0  -8 -15 3641.40 531.193  15
   0  -8  16 4577.55 595.847   8
   0  -8  16 4555.11 572.656   3
   0  -8 -16 5436.55 872.783  23
   0  -8 -16 5016.37 617.765  15
   0  -8  17 1249.31 324.532   8
   0  -8 -17 1622.55 351.521  15
   0  -8  18 22149.2 1513.54   8
   0  -8 -18 26765.4 1960.19  23
   0  -8 -18 22278.5 1500.45  15
   0  -8  19 260.971 155.142   8
   0  -8 -19 212.830 261.431  23
   0  -8 -19 107.609 154.508  15
   0  -8  20 14802.5 1054.68   8
   0  -8 -20 16157.7 1341.20  23
   0  -8  21 2382.68 328.372   8
   0  -8 -21 2614.07 473.900  23
   0  -8  22 1792.67 241.739  17
   0  -8 -22 2200.11 392.667  23
   0  -9   1 50831.0 2885.05   4
   0  -9  -1 52542.0 2892.36   4
   0  -9  -1 50191.8 3128.68  22
   0  -9   1 50331.9 3127.61  22
   0  -9  -1 51964.1 3181.37  23
   0   9   1 43607.4 3402.13  14
   0   9  -1 51453.1 3580.43  14
   0  -9  -2 10335.0 928.750   4
   0  -9   2 10986.4 955.539   4
   0  -9   2 11057.7 1114.85  22
   0  -9  -2 10889.4 1137.31  22
   0  -9  -2 8700.38 1051.71  23
   0   9   2 9623.28 1276.79  14
   0   9  -2 9096.56 1275.05  14
   0  -9   2 12042.1 1718.04  12
   0  -9  -3 25782.0 1654.30   4
   0  -9   3 22930.7 1584.39   4
   0  -9  -3 24140.9 1832.81  22
   0  -9  -3 23551.9 1876.04  23
   0  -9   3 24742.8 1828.46  22
   0   9  -3 19378.3 2079.14  14
   0   9   3 23184.7 2063.95  14
   0  -9   3 21879.9 2556.90  12
   0   9  -4 11169.5 985.563   1
   0  -9  -4 10284.3 954.235   4
   0  -9   4 13100.4 1199.55  22
   0  -9  -4 10767.8 1153.70  23
   0  -9  -4 12350.6 1204.03  22
   0   9   4 8481.62 1159.92  14
   0   9  -4 10050.0 1424.39  14
   0  -9  -5 10446.8 924.147   4
   0   9  -5 9632.12 895.551   1
   0  -9   5 10931.2 945.085   3
   0  -9  -5 10150.1 1097.73  22
   0  -9  -5 9327.66 1102.80  23
   0  -9   5 8173.54 981.050  22
   0   9  -5 9493.48 1412.25  14
   0  -9  -5 8608.10 732.627  15
   0  -9  -6-48.1880 141.616   4
   0  -9   6 47.6849 175.657   3
   0   9  -6 47.2524 138.868   1
   0  -9  -6 77.8585 228.778  23
   0  -9   6-209.252 300.011  22
   0  -9   6-204.464 393.289  12
   0  -9  -6-32.6778 88.9436  15
   0   9  -6-309.159 420.494  14
   0  -9   7 5146.83 627.795   3
   0  -9  -7 5932.33 663.484   4
   0   9  -7 4553.05 591.105   1
   0  -9   7 5207.60 769.495  22
   0  -9  -7 4888.27 796.006  23
   0  -9   7 7730.63 1466.72  12
   0   9  -7 6378.25 1246.06  14
   0  -9   7 6387.21 747.339  16
   0  -9  -7 5257.24 537.795  15
   0  -9   8 3112.28 473.615   3
   0  -9  -8 3118.06 647.127  23
   0  -9  -8 3258.30 416.910  15
   0   9  -8 2467.03 793.385  14
   0   9   8 1286.59 764.066  13
   0  -9   8 3720.49 981.056  12
   0  -9   8 2517.63 474.896  16
   0  -9   9 20870.4 1424.99   3
   0  -9  -9 16961.7 1632.33  23
   0  -9   9 19486.0 1456.28  16
   0   9  -9 23246.3 2575.08  14
   0   9   9 20874.7 2614.82  13
   0  -9  -9 18572.4 1303.89  15
   0  -9   9 19379.1 2356.42  12
   0  -9  10 13914.2 1091.22   3
   0  -9 -10 13270.1 1347.40  23
   0  -9  10 12303.9 1759.18  12
   0  -9  10 13159.2 1115.51  16
   0   9  10 14804.5 2196.66  13
   0  -9 -10 12825.6 1033.45  15
   0  -9  11 45164.7 2454.40   3
   0  -9 -11 45312.8 2901.41  23
   0  -9  11 39326.7 2437.24  16
   0  -9  11 40859.7 3420.49  12
   0   9  11 39273.2 3897.74  13
   0  -9 -11 39268.4 2411.35  15
   0  -9  12 5468.93 607.601   3
   0  -9 -12 5327.40 840.112  23
   0  -9  12 4503.84 587.888  16
   0  -9 -12 5358.95 631.919  15
   0  -9  13 43221.5 2374.19   3
   0  -9 -13 41217.2 2822.33  23
   0  -9  13 38299.1 2321.62  16
   0  -9 -13 40536.9 2415.50  15
   0  -9  14 1170.99 284.448   3
   0  -9 -14 502.977 363.306  23
   0  -9  14 1044.73 275.356  16
   0  -9 -14 1058.23 309.804  15
   0  -9  15 22577.6 1432.43   3
   0  -9 -15 23609.0 1870.37  23
   0  -9 -15 19907.8 1449.56  15
   0  -9 -16 3952.49 715.446  23
   0  -9 -16 4496.15 526.132  15
   0  -9 -17 9177.17 1028.97  23
   0  -9 -17 7757.37 707.371  15
   0  -9 -18-63.6898 255.031  23
   0  -9 -18 149.949 200.154  22
   0  -9 -18 88.4670 108.655  15
   0  -9 -19 2245.16 437.153  23
   0  -9 -19 1608.13 330.067  22
   0  -9 -19 1662.38 268.923  15
   0  -9 -20 3213.31 493.740  23
   0  -9 -20 3580.14 444.048  22
   0  -9 -20 3291.52 359.042  15
   0 -10   0 60266.6 3371.76   4
   0 -10   0 67804.6 3760.34  22
   0  10   0 54538.0 4003.01  14
   0 -10   1 3873.57 546.621   4
   0 -10  -1 4675.67 601.630   4
   0 -10  -1 4705.30 735.870  22
   0 -10   1 4471.72 709.388  22
   0  10   1 6140.91 957.492  14
   0  10  -1 3449.65 798.953  14
   0 -10  -2 71097.4 3747.97   4
   0 -10   2 66911.6 3669.89   4
   0  10  -2 69111.0 3735.51   1
   0 -10  -2 68350.3 4026.65  22
   0 -10   2 70016.5 3998.75  22
   0  10   2 61377.5 4277.51  14
   0  10  -2 65139.8 4495.29  14
   0  10  -3 25371.6 1668.40   1
   0 -10   3 21351.7 1580.38   4
   0 -10  -3 24293.2 1649.88   4
   0 -10   3 26394.9 1935.67  22
   0 -10  -3 24939.6 1904.02  22
   0 -10  -3 23599.1 1895.19  23
   0  10  -3 20975.3 2239.37  14
   0 -10   4 64562.7 3576.95   4
   0 -10  -4 60471.7 3555.33   4
   0  10  -4 64830.3 3581.86   1
   0 -10   4 70981.4 3934.69  22
   0 -10  -4 71701.2 3980.74  22
   0 -10  -4 70176.3 3998.49  23
   0  10  -4 62177.6 4496.47  14
   0  10  -5 7212.69 750.973   1
   0 -10  -5 5806.70 702.978   4
   0 -10   5 6695.92 723.895   4
   0 -10  -5 6951.31 919.788  23
   0 -10   5 7976.68 936.251  22
   0 -10  -5 6665.72 903.233  22
   0 -10   5 6737.61 815.365  16
   0  10  -5 6074.06 1183.21  14
   0 -10  -6 39119.5 2398.65   4
   0 -10  -6 44259.2 2809.68  23
   0  10  -6 45640.5 3588.10  14
   0 -10   6 44793.4 2579.42  16
   0 -10   7 2406.36 402.124   3
   0 -10   7 2090.89 410.372   4
   0 -10  -7 2762.41 597.196  23
   0 -10   7 2239.67 476.924  16
   0 -10   8 38299.0 1648.80   3
   0 -10   8 33249.7 1684.83   4
   0 -10  -8 37037.4 2143.35  23
   0 -10   8 37736.4 1870.96  16
   0 -10   9 7165.05 680.300   3
   0 -10  -9 6142.08 877.893  23
   0 -10  -9 6738.74 642.490  15
   0 -10   9 6253.74 746.929  16
   0 -10  10 33391.8 1977.55   3
   0 -10 -10 34630.5 2440.71  23
   0 -10 -10 35353.9 2451.86  22
   0 -10  10 33765.3 2119.72  16
   0 -10 -10 33296.2 1973.88  15
   0 -10  11 5707.56 576.869   3
   0 -10 -11 5228.79 804.517  23
   0 -10 -11 6992.68 902.868  22
   0 -10 -11 4163.41 526.298  15
   0 -10  11 5140.61 611.207  16
   0 -10  12 54546.2 2840.09   3
   0 -10 -12 56202.4 3380.14  23
   0 -10 -12 54934.5 3357.06  22
   0 -10  12 51584.8 2909.35  16
   0 -10 -12 50286.9 2855.21  15
   0 -10 -13 1788.79 493.558  23
   0 -10 -13 1368.21 420.107  22
   0 -10  13 1229.89 290.703  16
   0 -10 -13 1379.68 290.546  15
   0 -10 -14 38161.5 2521.55  23
   0 -10 -14 38239.6 2460.31  22
   0 -10  14 34319.8 2025.14  16
   0 -10 -14 38028.7 2119.86  15
   0 -10 -15 10398.1 1012.55  22
   0 -10 -15 11345.4 1110.26  23
   0 -10 -15 8489.24 746.466  15
   0 -10 -16 37957.4 2249.87  22
   0 -10 -16 35654.6 2326.13  23
   0 -10 -16 34240.3 1973.49  15
   0 -10 -17 4662.31 570.620  22
   0 -10 -17 4756.55 470.112  15
   0 -10 -18 15964.7 1112.64  22
   0 -10 -18 16836.5 1246.60  23
   0  11  -1 9418.23 860.279   1
   0 -11   1 9613.97 863.833   4
   0 -11  -1 8669.79 835.542   4
   0 -11   1 8832.56 1036.10  22
   0 -11  -1 8244.64 1001.54  22
   0 -11  -1 11675.7 1171.50  16
   0  11  -2 13808.7 1076.08   1
   0 -11   2 11112.3 1008.83   4
   0 -11  -2 12838.4 1062.26   4
   0 -11  -2 14234.4 1306.95  22
   0 -11   2 13438.8 1278.53  22
   0 -11  -2 14828.3 1349.52  16
   0 -11   2 13971.8 1251.48  16
   0  11  -3 12030.8 951.278   1
   0 -11   3 8648.92 851.364   4
   0 -11  -3 9728.49 903.421   4
   0 -11  -3 12127.5 1184.41  22
   0 -11   3 10559.3 1115.13  22
   0 -11   3 11598.3 1101.35  16
   0 -11  -4 7884.21 788.790   4
   0 -11   4 7006.21 755.263   4
   0 -11   4 9935.36 1041.51  22
   0 -11  -4 9225.81 1022.10  22
   0 -11  -4 11212.6 1105.77  16
   0 -11   4 8935.98 933.533  16
   0 -11   5 10218.9 924.271   4
   0 -11  -5 12063.5 1193.41  22
   0 -11   5 11368.2 1084.38  16
   0 -11  -5 12660.4 1168.37  16
   0 -11   6 354.531 203.669   4
   0 -11  -6 647.859 339.605  22
   0 -11   6 427.889 279.146  16
   0 -11  -6 276.304 246.094  16
   0 -11   7 26413.9 1794.50   4
   0 -11  -7 29580.1 2115.13  23
   0 -11  -7 30044.9 1895.60  16
   0 -11   7 30746.8 1947.81  16
   0 -11   8 10186.9 920.469   4
   0 -11  -8 11090.5 1124.74  23
   0 -11  -8 10649.7 901.503  16
   0 -11   8 11997.1 1007.84  16
   0 -11   9 18158.2 1304.10   4
   0 -11  -9 19354.6 1543.81  23
   0 -11   9 16583.9 1272.55  16
   0 -11  10 6408.91 677.623   4
   0 -11 -10 6028.41 805.912  23
   0 -11  10 5383.43 621.521  16
   0 -11  11 8346.69 777.732   4
   0 -11 -11 9307.16 985.276  23
   0 -11 -11 8186.66 931.646  22
   0 -11  11 8962.92 778.051  16
   0 -11  12 190.757 159.047   4
   0 -11 -12 647.214 292.491  22
   0 -11 -12 183.936 272.653  23
   0 -11  12 319.806 181.548  16
   0 -11  13 7072.38 645.543   4
   0 -11 -13 7030.07 785.298  22
   0 -11 -13 7766.41 842.298  23
   0 -11  13 5489.87 534.196  16
   0 -11  14 7561.85 671.009   4
   0 -11 -14 9633.93 872.902  22
   0 -11 -14 10543.1 938.160  23
   0 -11 -15 6025.74 679.853  23
   0 -11 -15 6197.09 633.743  22
   0 -12   0 6817.29 660.980   4
   0 -12   0 7056.88 841.063  22
   0 -12   1 2781.41 398.444   4
   0 -12  -1 3263.12 422.681   4
   0  12   1 2948.51 397.490   1
   0 -12   1 3606.10 568.927  22
   0 -12  -1 3868.70 590.262  22
   0 -12  -1 3608.26 618.077  16
   0 -12   2 4390.77 511.183   4
   0  12   2 4817.59 517.492   1
   0 -12  -2 5040.93 690.405  22
   0 -12  -2 5632.30 744.599  16
   0  12   3 4420.95 498.184   1
   0 -12   3 3538.79 468.913   4
   0 -12  -3 5305.12 691.701  22
   0 -12   3 5035.82 649.905  16
   0 -12  -3 5877.07 718.748  16
   0  12   4 2529.95 386.304   1
   0 -12   4 3600.79 452.454   4
   0 -12  -4 3162.63 562.557  22
   0 -12  -4 3387.70 536.987  16
   0 -12   4 3671.82 542.060  16
   0 -12   5 291.575 162.954   4
   0 -12  -5 578.443 287.870  22
   0 -12  -5 572.167 245.083  16
   0 -12   5 406.757 230.742  16
   0 -12   6 1295.03 278.021   4
   0 -12  -6 1479.78 397.600  22
   0 -12  -6 624.331 221.050  16
   0 -12   6 1471.48 336.836  16
   0 -12   7 2511.09 364.715   4
   0 -12   7 1841.37 358.975  16
   0 -12   8 3177.94 414.546   4
   0 -12   8 3719.00 472.797  16
   0 -12   9 7345.50 659.345   4
   0 -12   9 7990.05 690.818  16
   0 -12 -10 9032.97 863.370  22
   0 -12  10 8454.65 699.238  16
   0 -12 -11 975.710 285.478  22
   0 -12  11 849.461 193.148  16
   0 -13  -1 66534.3 3502.31  16
   0 -13  -2 105.041 186.536  16
  -1   0  29 884.624 159.430   2
  -1   0  27 4734.62 456.126   2
  -1   0  25 520.894 211.064   2
  -1   0  23 30192.6 1793.03   2
   1   0 -23 31157.0 2635.99  10
   1   0 -23 32980.0 2787.65   5
   1   0 -23 30311.2 1725.96  15
  -1   0  23 29982.9 3076.81  13
  -1   0  21 26502.9 1656.29   2
   1   0 -21 29452.3 2499.17  10
   1   0 -21 30499.0 2634.70   5
   1   0 -21 28200.3 1630.18  15
  -1   0  21 27947.5 3002.99  13
  -1   0  19 7307.49 679.578   2
   1   0 -19 8972.82 1193.99  10
  -1   0  19 10316.6 1697.94  13
  -1   0  17 10570.4 845.072   2
   1   0 -17 10599.7 1304.97  10
  -1   0  17 8556.59 1500.62  13
   1   0 -15 7432.02 1093.41  10
  -1   0  15 5659.69 1116.14  13
   1   0 -13 45389.4 3467.23  10
  -1   0  13 53500.0 3812.41  13
   1   0 -11 10585.5 1485.07  10
  -1   0  11 17363.4 1735.21  13
   1   0  -9 114460. 5775.77  10
  -1   0   9 100635. 6074.80  13
   1   0  -7 138547. 6656.22  10
  -1   0   7 133644. 7184.43  13
   1   0  -5 1370.34 228.373  11
   1   0  -5 1508.87 263.278  10
  -1   0   5 1251.64 357.353  13
  -1   0   3 757.819 184.220   9
   1   0  -3 1262.73 228.349  10
   1   0  -3 1161.16 183.487  11
  -1   0   3 1152.90 253.421  13
  -1   0   1 7086.32 618.539   5
  -1   0   1 8686.54 711.442   9
   1   0  -1 7979.28 617.559  11
  -1   0  -1 9329.90 708.092   5
  -1   0  -1 9611.71 870.452   9
   1   0   1 8689.33 485.224  13
   1   0   1 8846.79 768.771  11
  -1   0  -3 1433.87 281.047   5
   1   0   3 1207.18 260.863  13
  -1   0  -3 1639.55 232.317  14
  -1   0  -5 255967. 12116.5   9
  -1   0  -5 256277. 11808.2   5
  -1   0  -5 239191. 11446.1  14
   1   0   5 262939. 11956.8  13
  -1   0  -7 3489.09 635.440   5
  -1   0  -7 3236.99 579.043   9
  -1   0  -7 2479.67 261.601  14
   1   0   7 2031.21 497.189  13
  -1   0  -9 74196.5 3734.64   9
  -1   0  -9 60849.5 4376.64   5
  -1   0  -9 55577.9 2843.98  14
   1   0   9 68317.9 3871.53  13
  -1   0 -11 91477.1 4724.49   9
   1   0  11 107399. 5369.19  13
  -1   0 -13 8349.27 1572.23   5
  -1   0 -13 9318.34 992.519   9
  -1   0 -13 6788.74 660.269  15
   1   0  13 8692.59 1278.58  13
  -1   0 -15 76296.4 5059.73   5
  -1   0 -15 59459.8 3453.96   1
  -1   0 -15 66900.2 3518.69  18
   1   0  15 70605.7 4716.60  13
  -1   0 -17 52882.4 3957.43   5
  -1   0 -17 46384.6 2798.75   1
  -1   0 -17 49761.9 2786.40  18
   1   0  17 56892.9 4184.96  13
  -1   0 -19 9122.52 1415.49   5
  -1   0 -19 10113.9 938.880   1
  -1   0 -19 9033.40 826.217  18
   1   0  19 10173.8 1621.93  13
  -1   0 -21 17047.7 1984.54   5
  -1   0 -21 18827.3 1347.60   1
  -1   0 -21 15795.1 1159.97  18
   1   0  21 16556.4 2159.58  13
   1   0  21 15872.8 1987.74  11
   1   0  23 36996.3 2007.17   2
   1   0  25 2112.08 290.046   2
   1   0  27 7359.79 554.841   2
  -1   0 -27 7777.99 593.151   6
  -1   1  28 3453.25 349.982   2
  -1   1  27 22978.5 1340.09   2
  -1   1  26 8481.55 682.568   2
  -1   1  25 19936.4 1313.48   2
   1  -1 -25 22361.1 1284.56  15
  -1   1  24 613.491 207.989   2
   1  -1 -24 662.523 198.395  15
  -1   1  23 12153.9 926.071   2
   1  -1 -23 12363.2 1624.52   5
   1  -1 -23 13140.5 1563.84  10
   1   1 -23 14489.7 1681.23   5
  -1   1  23 11149.8 1802.38  13
  -1  -1  23 12934.7 1881.58  13
   1  -1 -23 12791.6 921.623  15
  -1   1  22 20147.9 1329.10   2
   1   1 -22 21082.3 2134.72   5
   1  -1 -22 22046.8 2112.62  10
   1  -1 -22 20230.2 2123.35   5
   1   1 -22 21757.2 2063.22  10
  -1   1  22 19102.8 2440.77  13
  -1  -1  22 19048.7 2434.87  13
   1  -1 -22 21275.0 1329.13  15
  -1   1  21 31016.6 1898.31   2
   1  -1 -21 32438.6 2837.74   5
   1   1 -21 37366.1 2940.16   5
   1   1 -21 36699.4 2801.80  10
   1  -1 -21 34043.2 1920.99  15
   1   1 -21 33488.7 1827.97  15
  -1  -1  21 32573.5 3270.68  13
  -1   1  21 27895.8 3104.07  13
  -1   1  20 32097.2 1942.36   2
   1   1 -20 39641.0 2841.24  10
  -1  -1  20 32332.6 3271.80  13
  -1   1  20 35700.1 3456.18  13
  -1   1  19 93672.6 4789.94   2
   1   1 -19 98175.8 5695.58  10
  -1  -1  19 95335.8 6549.19  13
  -1   1  19 108740. 6847.92  13
  -1   1  18 7780.52 696.123   2
   1   1 -18 7440.62 1075.08  10
  -1   1  18 7613.73 1443.60  13
  -1  -1  18 7158.78 1414.23  13
  -1   1  17 182850. 8620.60   2
   1   1 -17 180709. 9441.10  10
  -1  -1  17 180678. 10447.0  13
  -1   1  17 166228. 10264.9  13
  -1   1  16 15286.7 1116.65   2
  -1  -1  16 16150.4 1133.31   2
   1   1 -16 17672.4 1695.28  10
  -1  -1  16 13259.0 1867.42  13
  -1   1  16 14267.1 1979.67  13
   1   1 -15 153678. 7968.94  10
  -1  -1  15 139179. 8530.08  13
  -1   1  15 142501. 8597.27  13
   1   1 -14 25658.7 2286.13  10
  -1  -1  14 28443.7 2670.09  13
  -1   1  14 29538.6 2698.98  13
   1   1 -13 45562.2 3346.33  10
  -1   1  13 50428.5 3720.56  13
  -1  -1  13 48052.7 3667.35  13
   1   1 -12 4818.51 962.302  10
  -1  -1  12 6886.55 1156.05  13
  -1   1  12 8421.95 1252.17  13
  -1  -1  11 86951.7 5397.78  13
  -1   1  11 86758.5 5354.66  13
  -1  -1  10 42854.0 3019.52  13
  -1   1  10 37766.4 2832.24  13
   1   1  -9 94398.0 4946.50  10
  -1   1   9 95160.1 5400.91  13
  -1  -1   9 82190.0 5234.70  13
   1   1  -8 58437.2 3026.83  10
  -1   1   8 49041.0 3424.53  13
  -1  -1   8 49577.7 3391.50  13
   1   1  -7 319863. 13819.3  10
  -1  -1   7 295463. 14345.6  13
   1   1  -6 23147.5 1279.17  10
  -1   1   6 18980.0 1028.82   9
  -1   1   6 22462.3 1695.82  13
   1  -1  -6 19117.8 956.063  12
  -1  -1   6 21799.2 1584.65  13
   1   1  -5 265493. 11853.6  10
   1  -1  -5 243444. 11908.9  11
  -1   1   5 247806. 11750.5   9
  -1  -1   5 259968. 12158.3  13
  -1   1   5 267342. 12295.8  13
   1  -1  -4 10583.8 781.334  11
  -1   1   4 9631.38 724.323   9
   1   1  -4 9395.82 712.033  10
  -1   1   4 9362.12 801.567  19
  -1   1   4 9800.80 889.631  13
  -1  -1   4 10884.2 864.012  13
  -1   1   4 9490.72 837.093  14
   1   1  -3 88759.6 4123.95  10
  -1   1   3 90089.5 4247.89   9
   1   1  -3 79012.9 3883.66  11
   1  -1  -3 86493.0 4160.97  11
  -1   1   3 87853.6 4232.14  19
  -1  -1   3 93289.4 4220.33  13
  -1   1   3 78567.7 4246.37  14
  -1   1   3 79779.3 4212.40  13
  -1   1   2 114191. 5758.87   9
   1  -1  -2 113593. 5564.31  11
  -1   1   2 118862. 5595.84  19
   1   1  -2 115326. 5373.97  11
  -1   1   2 113830. 5652.85  14
  -1   1   1 123230. 5984.28   9
   1  -1  -1 117353. 5680.44  11
  -1   1   1 111333. 5606.87   5
  -1   1   1 113937. 5637.77  19
   1   1  -1 120900. 5570.04  11
  -1   1   0 39445.3 2207.71   5
  -1   1   0 42731.9 2263.32  19
   1  -1   0 44730.2 2359.54  11
  -1   1  -1 3657.57 412.511   5
  -1   1  -1 3812.56 413.176  19
  -1   1  -1 4225.76 440.359  14
   1  -1   1 4539.79 523.926  11
  -1   1  -2 27166.7 1552.31   5
  -1   1  -2 23765.9 1471.96  19
  -1   1  -2 26619.7 1503.95  14
   1  -1   2 25399.0 1674.47  11
  -1   1  -3 325912. 15588.3   5
  -1   1  -3 350791. 15512.0  19
   1  -1   3 349084. 15545.0  13
   1   1   3 325422. 15589.5  13
  -1   1  -3 324996. 15487.2  14
   1  -1   3 332402. 15799.9  11
  -1   1  -4 116247. 5631.44   5
  -1  -1  -4 108393. 5784.17   9
  -1   1  -4 115331. 5536.53  14
   1  -1   4 119873. 5659.64  13
   1   1   4 105919. 5699.98  13
  -1  -1  -5 127896. 6692.27   9
  -1   1  -5 129869. 6487.14   5
   1  -1   5 124247. 6558.93  13
  -1   1  -5 132989. 6423.23  14
   1   1   5 131214. 6722.28  13
  -1   1  -6 61124.4 3401.05   5
  -1   1  -6 66059.0 3712.53   9
  -1  -1  -6 60791.7 3500.80   9
  -1   1  -6 63646.1 3279.43  14
   1   1   6 50337.7 3488.01  13
   1  -1   6 63543.4 3531.31  13
  -1  -1  -7 347796. 17143.2   9
  -1   1  -7 351256. 17277.0   9
  -1   1  -7 388307. 17315.0   5
  -1   1  -7 367560. 16957.9  14
   1  -1   7 362826. 17287.5  13
   1   1   7 351849. 17349.6  13
  -1   1  -8 36037.0 2499.22   5
  -1   1  -8 29131.3 2139.57   9
  -1  -1  -8 35152.4 2181.61   9
   1   1   8 28199.6 2239.84  13
  -1   1  -8 27628.5 1929.27  14
   1  -1   8 24498.9 2116.71  13
  -1   1  -9 160632. 7984.26   9
  -1   1  -9 180276. 8870.63   5
  -1   1  -9 138422. 7640.86  14
   1   1   9 166272. 8272.50  13
   1  -1   9 148451. 8148.32  13
  -1   1 -10 18098.0 1407.02   9
  -1   1 -10 12437.1 1745.78   5
   1  -1  10 16874.7 1587.82  13
   1   1  10 17636.7 1675.73  13
  -1   1 -10 16210.8 1177.92  14
  -1   1 -11 75108.9 3861.36   9
  -1   1 -11 49312.8 4428.51   5
   1  -1  11 85671.9 4492.06  13
  -1   1 -11 77865.1 3515.58  14
  -1  -1 -11 40304.6 3159.55  15
   1   1  11 85018.7 4442.99  13
  -1   1 -12 8576.55 1562.17   5
  -1   1 -12 7231.71 961.650   9
  -1   1 -12 9675.71 816.137  14
  -1  -1 -12 7185.71 774.434  15
   1  -1  12 10810.9 1389.69  13
   1   1  12 9268.85 1308.29  13
  -1   1 -13 38941.7 2724.15   9
  -1   1 -13 38701.9 3585.34   5
   1  -1  13 38163.5 3170.48  13
  -1  -1 -13 43402.9 2400.98  15
   1   1  13 39632.8 3267.19  13
  -1   1 -14 4246.80 1077.46   5
  -1   1 -14 4486.58 736.010   9
   1   1  14 4549.27 985.226  13
  -1  -1 -14 4813.61 545.890  15
   1  -1  14 3710.39 891.389  13
  -1   1 -15 56159.2 3463.71   9
  -1   1 -15 65049.4 4507.31   5
  -1  -1 -15 53192.1 3054.36   1
  -1   1 -15 55632.3 3143.68   1
  -1  -1 -15 56363.0 3074.83  18
   1  -1  15 45853.5 3976.40  13
  -1  -1 -15 58928.1 3011.40  15
   1   1  15 58424.6 4289.99  13
  -1   1 -16 26625.8 2595.58   5
  -1   1 -16 24410.5 1687.10   1
  -1  -1 -16 23233.2 1611.38   1
   1  -1  16 23882.8 1489.38   3
  -1   1 -16 26803.7 1671.41  18
  -1  -1 -16 24086.6 1616.47  18
   1   1  16 21511.5 2413.22  13
   1  -1  16 24998.6 2586.62  13
  -1  -1 -16 25862.8 1527.89  15
  -1   1 -17 82421.1 5224.85   5
  -1   1 -17 76894.8 4066.23   1
  -1  -1 -17 68652.0 3958.69   1
  -1  -1 -17 76689.9 3982.94  18
  -1   1 -17 75241.9 3957.41  18
   1  -1  17 81280.3 5438.06  13
  -1  -1 -17 74265.5 3796.36  15
   1   1  17 83178.5 5494.93  13
  -1   1 -18 8227.52 1357.23   5
   1  -1  18 7778.55 1383.60  11
  -1  -1 -18 11038.6 958.005   1
  -1   1 -18 10597.6 967.871   1
  -1  -1 -18 11414.5 930.468  18
  -1   1 -18 9123.32 833.842  18
   1   1  18 9207.07 1536.89  13
  -1  -1 -18 9563.88 752.298  15
   1  -1  18 6922.60 1364.70  13
  -1   1 -19 63456.7 4748.46   5
  -1   1 -19 76630.4 3946.74   1
  -1  -1 -19 71370.8 3914.55   1
  -1  -1 -19 75739.9 3843.50  18
  -1   1 -19 75230.3 3781.73  18
   1  -1  19 65142.4 4979.72  11
   1  -1  19 75277.6 5288.48  13
   1   1  19 75563.7 5340.66  13
  -1  -1 -19 67648.3 3603.41  15
   1  -1  20 2168.13 669.744  11
  -1   1 -20 577.320 427.146   5
  -1   1 -20 1262.73 349.545   1
  -1   1 -20 894.951 243.969  18
  -1  -1 -20 1441.10 316.401  18
   1   1  20 1290.97 581.535  13
   1  -1  20 1299.75 585.460  13
  -1  -1 -21 47398.7 3713.57   5
  -1   1 -21 46884.2 3647.86   5
  -1   1 -21 48974.3 2772.67   1
  -1   1 -21 45518.4 2537.16  18
  -1  -1 -21 48591.0 2667.08  18
   1   1  21 45167.9 3892.96  13
   1  -1  21 44488.0 3891.37  13
   1  -1  21 45868.7 3738.29  11
  -1   1 -22 8329.55 826.383   1
  -1   1 -22 7827.47 1296.87   5
  -1  -1 -22 8271.20 1341.12   5
   1  -1  22 10824.3 1588.01  13
   1   1  22 9826.35 1509.78  13
   1   1  23 24385.3 1409.70   2
  -1   1 -23 23468.5 1591.98   1
   1   1  24 1633.41 264.895   2
   1   1  25 17101.1 1054.09   2
   1   1  26 262.536 121.849   2
  -1   1 -26 524.960 160.469   6
   1   1  27 7213.12 535.834   2
  -1   1 -27 7843.88 586.027   6
   1   1  28 5169.32 395.798   2
  -1   2  28 34059.2 1757.19   2
  -1  -2  28 33293.4 1757.06   2
  -1  -2  27 3209.67 345.894   2
  -1   2  27 3440.49 357.011   2
   1  -2 -27 3366.67 323.262  15
  -1   2  26 20132.2 1236.92   2
  -1  -2  26 19526.1 1225.61   2
   1  -2 -26 20951.8 1205.68  15
  -1   2  25 3495.06 403.391   2
  -1  -2  25 2928.99 380.677   2
   1  -2 -25 3373.43 392.227  15
  -1  -2  24 20975.7 1346.21   2
  -1   2  24 21776.4 1358.25   2
   1  -2 -24 21791.3 1338.85  15
  -1   2  23 564.612 192.309   2
  -1  -2  23 402.081 167.166   2
   1  -2 -23 192.618 147.852  15
  -1  -2  22 18272.5 1232.16   2
  -1   2  22 18446.9 1232.09   2
   1   2 -22 16682.3 1881.82   5
   1   2 -22 18410.9 1873.48  10
   1  -2 -22 18074.1 1888.79  10
   1  -2 -22 18822.1 1988.60   5
  -1  -2  22 14906.0 2113.63  13
   1  -2 -22 18945.7 1240.32  15
  -1   2  22 19986.0 2459.09  13
   1  -2 -21 529.560 390.304   5
  -1   2  21 940.742 246.817   2
  -1  -2  21 638.670 199.620   2
   1   2 -21 1904.17 615.327   5
   1   2 -21 798.118 381.207  10
   1  -2 -21 601.155 354.713  10
  -1   2  21 1226.01 642.617  13
   1  -2 -21 524.913 211.730  15
  -1  -2  21 599.736 497.454  13
  -1   2  20 61285.6 3338.60   2
  -1  -2  20 61363.3 3344.97   2
   1  -2 -20 68259.8 4454.49   5
   1   2 -20 66043.3 4207.12  10
   1  -2 -20 69152.9 4335.79  10
   1   2 -20 68081.3 4393.42   5
  -1  -2  20 64253.3 4992.03  13
   1  -2 -20 65485.8 3363.57  15
  -1   2  20 62119.3 5010.04  13
  -1  -2  19 3086.99 422.044   2
  -1   2  19 2640.60 394.122   2
   1   2 -19 3718.13 738.179  10
   1  -2 -19 4065.26 820.825  10
  -1  -2  19 3560.82 991.935  13
  -1   2  19 2412.74 875.514  13
  -1  -2  18 163856. 8009.48   2
  -1   2  18 168646. 8018.94   2
   1  -2 -18 172559. 8923.38  10
   1   2 -18 174449. 8852.86  10
  -1  -2  18 148100. 9642.72  13
  -1   2  18 164550. 9929.11  13
  -1  -2  17 409.847 185.373   2
  -1   2  17 221.920 169.716   2
   1  -2 -17 201.507 250.434  10
   1   2 -17 94.3083 234.446  10
  -1   2  17 191.933 476.730  13
  -1  -2  17 371.666 412.886  13
  -1  -2  16 152936. 7696.18   2
  -1   2  16 164247. 7728.60   2
   1  -2 -16 173036. 8575.16  10
   1   2 -16 165417. 8438.66  10
  -1  -2  16 141665. 9206.51  13
  -1   2  16 158145. 9388.89  13
  -1   2  15 21392.4 1406.44   2
  -1  -2  15 19995.6 1379.64   2
   1   2 -15 21089.1 1846.44  10
   1  -2 -15 25451.3 2037.43  10
  -1  -2  15 19348.9 2254.58  13
  -1   2  15 18808.6 2265.86  13
   1   2 -14 49885.3 3307.91  10
   1  -2 -14 48980.1 3345.25  10
  -1  -2  14 42618.0 3728.04  13
  -1   2  14 53154.9 3998.15  13
   1  -2 -13 9084.92 1241.81  10
   1   2 -13 8044.15 1134.36  10
  -1  -2  13 10330.8 1498.33  13
  -1   2  13 9683.50 1473.64  13
   1   2 -12 27445.3 2281.82  10
   1  -2 -12 25268.0 2280.26  10
  -1   2  12 30324.4 2674.77  13
  -1  -2  12 30087.4 2658.09  13
   1   2 -11 107.695 338.634  10
   1  -2 -11 920.220 494.980  10
  -1   2  11 538.170 366.317  13
  -1  -2  11 256.700 319.103  13
   1  -2 -10 40511.0 3422.02  10
   1   2 -10 44830.9 3432.23  10
  -1  -2  10 76241.3 4124.26  13
  -1   2  10 73113.0 4187.74  13
   1  -2  -9 109921. 6053.14  10
   1   2  -9 103168. 5906.13  10
  -1  -2   9 125091. 6421.75  13
  -1   2   9 109641. 6366.54  13
   1   2  -8 199432. 8532.69  10
   1  -2  -8 211097. 8656.79  10
  -1  -2   8 207752. 9100.21  13
  -1   2   8 192100. 9122.71  13
   1  -2  -7 27447.8 1589.12  10
   1   2  -7 27840.7 1559.91  10
  -1  -2   7 24689.5 1871.01  13
   1  -2  -7 24409.1 1269.56  12
  -1   2   7 27114.3 2021.09  13
  -1   2   7 26449.5 1703.20  14
   1   2  -6 538152. 25014.2  10
   1  -2  -6 567633. 25288.3  11
   1  -2  -6 563990. 25074.3  10
  -1   2   6 527923. 25555.4  13
  -1   2   6 557373. 25322.6  14
   1  -2  -6 546452. 24869.9  12
  -1  -2   6 505336. 25456.6  13
   1  -2  -5 71560.3 3487.53  10
   1  -2  -5 70445.7 3665.89  11
   1   2  -5 64916.5 3423.46  10
  -1  -2   5 71338.4 3663.17  19
  -1   2   5 67503.1 3626.20  19
   1  -2  -5 73125.5 3400.23  12
  -1   2   5 66478.3 3678.49  14
  -1  -2   5 70172.9 3792.31  13
  -1   2   5 60056.6 3758.16  13
   1  -2  -4 999999. 43472.0  10
   1   2  -4 886058. 43409.0  10
   1  -2  -4 976123. 43689.7  11
  -1  -2   4 964588. 43638.1  19
  -1   2   4 982279. 43626.8  19
  -1   2   4 966106. 43715.7  14
   1   2  -3 257780. 12493.4  10
   1  -2  -3 279274. 12539.3  10
   1  -2  -3 257699. 12706.8  11
  -1   2   3 277558. 12629.7  19
  -1  -2   3 278057. 12639.6  19
  -1   2   3 273495. 12773.2  14
   1  -2  -2 470807. 20957.8  11
  -1  -2   2 440101. 20801.7  19
  -1   2   2 451009. 20809.1  19
  -1   2   2 455794. 20969.4  14
   1  -2  -1 92237.1 4428.65  11
  -1  -2   1 77373.3 4201.66   5
  -1   2   1 84373.4 4253.55  19
  -1  -2   1 86079.6 4258.25  19
  -1   2   1 81739.6 4362.08  14
   1  -2   0 108333. 5104.46  11
  -1   2   0 99174.9 4852.87   5
  -1  -2   0 98258.3 4870.68   5
  -1  -2   0 98652.2 4872.50  19
  -1   2   0 101428. 4860.86  19
  -1   2   0 98957.9 5002.61  14
  -1  -2  -1 10883.6 773.791   5
  -1   2  -1 8649.26 712.104   5
  -1  -2  -1 11699.8 776.694  19
  -1   2  -1 9465.42 716.051  19
  -1   2  -2 11491.3 890.909   5
  -1  -2  -2 12614.8 913.520   5
  -1  -2  -2 13771.6 905.042  19
  -1   2  -2 12430.2 874.943  19
  -1   2  -2 13668.1 991.554  14
  -1   2  -3 75389.7 3843.46   5
  -1  -2  -3 80527.2 3805.56  19
  -1   2  -3 77428.9 3786.53  19
  -1   2  -3 65631.8 3863.43  14
  -1   2  -4 457307. 20561.5   5
  -1  -2  -4 452397. 20555.6   5
  -1   2  -4 458320. 20653.8  14
   1   2   4 436341. 20141.1  14
  -1   2  -5 17354.4 1299.22   5
  -1  -2  -5 20491.7 1382.71   5
  -1   2  -5 22236.6 1522.52  14
   1  -2   5 18566.6 1417.52  13
   1  -2   5 18402.7 1524.45  11
   1   2   5 20290.1 1516.90  13
  -1  -2  -6 185556. 9034.28   5
  -1   2  -6 180914. 8984.40   5
  -1   2  -6 214172. 9379.53  14
   1  -2   6 158037. 9040.88  13
   1  -2   6 192798. 9333.93  11
   1   2   6 188269. 9287.76  13
  -1  -2  -7 937.661 326.402   5
  -1   2  -7 926.777 331.223   5
   1  -2   7 822.553 343.869  11
   1  -2   7 719.947 301.530  13
  -1   2  -7 899.125 388.557  14
   1   2   7 746.344 381.581  13
  -1  -2  -8 351059. 15728.2   5
  -1   2  -8 354911. 15617.6   5
   1  -2   8 325103. 15588.5  13
   1  -2   8 324010. 15673.3  11
   1   2   8 332125. 15763.9  13
  -1   2  -9 15094.4 1419.29   9
  -1  -2  -9 12019.4 1451.01   5
  -1   2  -9 14785.2 1509.43   5
   1  -2   9 13288.2 1390.21  13
   1   2   9 9801.58 1314.94  13
  -1   2  -9 7592.45 1248.12  14
  -1  -2  -9 10605.6 897.022  15
   1  -2   9 11768.7 1350.16  11
  -1  -2 -10 117424. 6636.22   5
  -1   2 -10 125748. 6575.39   5
  -1   2 -10 132272. 6097.71   9
   1  -2  10 120707. 6273.10  11
  -1   2 -10 131716. 6476.98  14
   1   2  10 131799. 6527.53  13
  -1  -2 -10 77702.2 5188.16  15
   1  -2  10 91784.5 5956.76  13
  -1  -2 -11 7251.74 1322.23   5
  -1   2 -11 5966.14 1160.98   5
  -1   2 -11 10051.7 1144.68   9
   1  -2  11 8722.40 1202.06  11
   1  -2  11 8325.74 1205.62  13
  -1   2 -11 12119.9 1304.32  14
  -1  -2 -11 4739.25 668.211  15
   1   2  11 9257.76 1294.91  13
  -1   2 -12 49635.9 4119.22   5
  -1   2 -12 58737.1 3645.57   9
  -1  -2 -12 60114.6 4511.22   5
  -1   2 -12 65937.8 3624.35  14
   1  -2  12 55326.3 3975.25  13
  -1  -2 -12 52171.4 3119.70  15
   1   2  12 56996.2 4062.28  13
   1  -2  12 52082.4 3845.33  11
  -1   2 -13 1010.42 494.795   5
  -1  -2 -13 177.512 440.796   5
   1  -2  13-133.416 296.326  11
  -1   2 -13-93.9262 233.245   9
   1   2  13 574.350 451.011  13
  -1   2 -13 65.7081 163.179  14
   1  -2  13 141.636 272.439  13
  -1  -2 -13 479.552 232.141  15
  -1  -2 -14 40882.3 3461.74   5
  -1   2 -14 41506.3 3409.23   5
  -1   2 -14 37768.5 2682.69   9
  -1   2 -14 33655.1 2249.52   1
  -1  -2 -14 33423.1 2090.55  18
   1  -2  14 32181.9 2904.26  11
  -1  -2 -14 39908.3 2243.84  15
   1  -2  14 37951.2 3173.10  13
   1   2  14 40049.2 3279.40  13
  -1   2 -14 36926.3 2296.72  14
  -1   2 -15 3595.17 690.450   9
   1  -2  15 3315.65 846.232  11
  -1  -2 -15 4382.44 1036.94   5
  -1   2 -15 3791.29 941.186   5
   1  -2  15 2869.69 390.039   3
  -1   2 -15 4090.93 597.150   1
  -1  -2 -15 4149.67 537.129   1
  -1  -2 -15 2926.50 454.401  18
   1  -2  15 2856.59 859.362  13
  -1  -2 -15 3738.30 489.229  15
   1   2  15 4409.05 1021.56  13
  -1  -2 -16 84746.2 5644.02   5
  -1   2 -16 87694.7 5495.60   5
   1  -2  16 72371.9 4030.68   3
  -1   2 -16 84794.5 4362.89   1
  -1  -2 -16 83371.9 4272.90   1
  -1  -2 -16 79015.3 4176.28  18
   1  -2  16 79631.4 5525.84  13
   1   2  16 88141.0 5736.08  13
   1  -2  16 75098.9 5276.72  11
  -1  -2 -16 85406.4 4164.68  15
   1  -2  17 5672.40 1151.92  11
  -1   2 -17 7136.95 805.946   1
  -1  -2 -17 6954.71 1249.50   5
   1  -2  17 7361.15 662.406   3
  -1   2 -17 7969.71 1322.17   5
  -1  -2 -17 7425.10 740.956  18
   1   2  17 7947.39 1412.21  13
  -1  -2 -17 7745.85 694.674  15
   1  -2  17 7408.22 1325.42  13
  -1   2 -18 140051. 8220.48   5
  -1  -2 -18 155855. 8553.33   5
   1  -2  18 136670. 6896.75   3
  -1   2 -18 143392. 7160.43   1
  -1  -2 -18 148092. 7068.83  18
   1  -2  18 127953. 8416.51  13
   1  -2  18 147534. 8380.32  11
  -1  -2 -18 140824. 6897.33  15
   1  -2  19 301.118 334.451  11
  -1   2 -19-50.8224 187.289   1
  -1   2 -19 285.147 316.719   5
  -1  -2 -19 155.514 345.453   5
  -1  -2 -19 89.6296 222.652  18
   1   2  19 183.036 287.524  13
  -1  -2 -19 163.357 135.897  15
   1  -2  19 725.613 493.487  13
  -1  -2 -20 139882. 8088.13   5
  -1   2 -20 137012. 7896.93   5
  -1   2 -20 134229. 6763.95   1
  -1  -2 -20 141898. 6739.93  18
   1  -2  20 124535. 8115.27  13
  -1  -2 -20 131254. 6524.45  15
   1  -2  20 130170. 7839.38  11
   1   2  20 151314. 8515.35  13
  -1   2 -21 2282.73 675.228   5
  -1   2 -21 1524.78 356.787   1
  -1  -2 -21 2004.91 644.007   5
  -1  -2 -21 1581.90 284.988  15
   1   2  21 533.371 347.910  13
   1  -2  21 2098.96 703.268  13
  -1   2 -22 33646.5 2128.50   1
   1   2  22 38271.9 1944.18   2
   1  -2  22 34483.8 1910.91   2
  -1  -2 -22 34203.7 1952.24  15
   1   2  23 4863.08 461.170   2
   1  -2  23 5144.03 475.036   2
  -1   2 -23 4705.85 573.444   1
   1   2  24 28147.0 1596.59   2
  -1   2 -24 27381.6 1744.35   1
   1  -2  24 30798.2 1631.33   2
   1   2  25 314.892 120.464   2
   1  -2  25 556.936 155.725   2
  -1   2 -25 444.786 167.388   6
  -1  -2 -25 521.211 180.098   6
   1  -2  26 5375.78 455.349   2
   1   2  26 5484.42 447.452   2
  -1   2 -26 5092.67 476.686   6
  -1  -2 -26 5301.21 482.518   6
   1   2  27 493.323 119.206   2
   1  -2  27 548.520 136.439   2
  -1  -2 -27 560.063 140.397   6
  -1   2 -27 352.493 123.002   6
  -1  -3  28 1040.83 162.422   2
  -1   3  28 1063.58 161.421   2
  -1   3  27 1369.31 206.822   2
  -1  -3  27 1475.54 214.577   2
  -1  -3  27 1472.87 231.962   8
   1  -3 -27 1283.39 197.897  15
  -1   3  26 3455.98 361.277   2
  -1  -3  26 3213.84 351.088   2
  -1  -3  26 3239.84 390.445   8
   1  -3 -26 3097.67 342.765  15
  -1   3  25 2164.32 303.391   2
  -1  -3  25 2146.76 304.958   2
   1  -3 -25 2667.54 345.844  15
  -1   3  24 320.799 145.021   2
  -1  -3  24 147.592 139.268   2
   1  -3 -24 63.1772 121.739  15
  -1   3  23 350.554 167.336   2
  -1  -3  23 450.502 183.434   2
   1  -3 -23 674.730 206.288  15
  -1   3  22 270.243 183.803   2
   1   3 -22 121.716 191.179   5
   1  -3 -22 130.518 251.063   5
  -1  -3  22 101.728 124.931   2
  -1   3  22 146.551 162.776  19
  -1  -3  22 145.753 161.890  19
  -1   3  22 198.538 311.817  13
   1  -3 -22-71.0695 152.865  15
   1   3 -21 3633.91 776.372  10
   1  -3 -21 5378.94 955.425  10
  -1  -3  21 4873.73 532.217   2
  -1   3  21 4817.86 530.352   2
   1   3 -21 5307.40 982.117   5
   1  -3 -21 5033.77 965.852   5
  -1  -3  21 4225.86 973.826  19
  -1   3  21 5144.36 1045.97  19
   1  -3 -21 5736.81 582.788  15
  -1   3  21 4908.71 1222.26  13
   1  -3 -20 1966.19 577.875  10
   1   3 -20 847.205 395.149  10
  -1  -3  20 1635.78 308.646   2
   1   3 -20 1534.49 511.606   5
  -1   3  20 1438.54 286.642   2
   1  -3 -20 1910.88 635.829   5
  -1  -3  20 1328.42 262.182  17
  -1   3  20 2285.11 834.183  13
   1  -3 -20 1189.78 281.103  15
   1   3 -19 35216.0 2696.49  10
   1  -3 -19 39316.9 2998.56   5
   1   3 -19 35100.4 2803.56   5
   1  -3 -19 37898.6 2872.17  10
  -1   3  19 38701.5 2126.23   2
  -1  -3  19 33501.5 2075.36   2
  -1  -3  19 36324.5 2069.63  17
  -1  -3  19 30418.4 3211.30  13
   1  -3 -19 38285.6 2150.24  15
  -1   3  19 34658.3 3514.33  13
  -1  -3  18 1691.04 330.868   2
  -1   3  18 2000.55 349.028   2
   1   3 -18 1332.32 455.809  10
   1  -3 -18 1364.91 487.679  10
  -1   3  18 2246.74 821.912  13
   1  -3 -18 2100.44 362.300  15
  -1  -3  18 2885.55 934.786  13
  -1   3  17 59804.1 2986.84   2
  -1  -3  17 52781.0 2938.67   2
   1   3 -17 53055.4 3472.21  10
   1  -3 -17 51410.1 3560.64  10
  -1  -3  17 50057.5 4304.54  13
  -1   3  17 52353.5 4371.37  13
  -1  -3  16 12320.1 979.978   2
  -1   3  16 13336.5 1005.48   2
   1  -3 -16 11950.0 1368.52  10
   1   3 -16 11122.7 1276.43  10
  -1  -3  16 14026.3 1929.97  13
  -1   3  16 14325.0 1956.38  13
  -1   3  15 27119.3 1624.74   2
  -1  -3  15 23566.3 1557.84   2
   1   3 -15 26184.9 2009.47  10
   1  -3 -15 26762.8 2102.46  10
  -1  -3  15 21002.3 2471.23  13
  -1   3  15 21575.6 2541.17  13
   1   3 -14 9022.98 1069.27  10
   1  -3 -14 9369.80 1152.60  10
  -1   3  14 9331.11 1540.91  13
  -1  -3  14 7118.22 1388.69  13
   1   3 -13-164.525 288.893  10
   1  -3 -13 91.0362 267.485  10
  -1  -3  13-157.402 302.764  13
  -1   3  13 337.174 324.277  13
   1   3 -12 508.816 326.848  10
   1  -3 -12 655.542 389.644  10
  -1  -3  12 429.433 421.057  13
  -1   3  12 158.159 393.250  13
   1  -3 -11 9567.43 1245.86  10
   1   3 -11 9039.37 1122.08  10
  -1  -3  11 7815.80 1244.65  13
  -1   3  11 11216.9 1528.21  13
   1  -3 -10 1126.42 496.818  10
   1   3 -10 92.8553 327.801  10
  -1  -3  10 790.729 435.842  13
  -1   3  10 1650.58 547.112  13
  -1  -3  10 1112.33 365.332  12
   1   3  -9 3118.67 743.133  10
   1  -3  -9 4377.68 861.406  10
  -1  -3   9 8108.35 1086.01  12
  -1  -3   9 7443.69 1035.78  13
  -1   3   9 10263.6 1260.24  13
   1  -3  -8 1259.92 219.106   4
   1  -3  -8 1527.40 467.831  10
   1   3  -8 1300.08 436.179  10
  -1  -3   8 972.561 526.382  12
  -1   3   8 1551.38 373.894  14
  -1   3   8 1721.53 530.952  13
   1  -3  -7 48454.6 2770.99  10
   1   3  -7 47352.6 2658.91  10
  -1   3   7 49218.9 2735.14  19
  -1  -3   7 47762.8 2745.73  19
  -1   3   7 46234.9 3043.25  13
  -1   3   7 46971.5 2750.06  14
   1  -3  -7 45927.8 2417.89  12
   1   3  -6 6343.14 601.375  10
   1  -3  -6 6077.02 758.100  11
   1  -3  -6 7073.26 668.557  10
  -1   3   6 4784.87 609.493  19
  -1  -3   6 5900.03 681.196  19
  -1   3   6 6353.16 723.104  14
   1  -3  -6 6352.67 589.424  12
  -1  -3   6 4132.14 900.879  12
   1  -3  -5 195967. 9263.88  11
   1   3  -5 184686. 8839.09  10
   1  -3  -5 197454. 8918.56  10
  -1  -3   5 177812. 9034.97  19
  -1   3   5 181604. 9035.76  19
   1  -3  -5 200634. 8965.86  12
  -1   3   5 174361. 9181.31  14
  -1  -3   5 200111. 9878.54  12
   1   3  -4 25965.7 1495.07  10
   1  -3  -4 27330.0 1537.31  10
   1  -3  -4 27611.9 1834.65  11
  -1  -3   4 27069.8 1658.97  19
  -1   3   4 27724.7 1661.88  19
  -1   3   4 25462.9 1813.64  14
   1  -3  -4 29904.8 1693.94  12
  -1  -3   4 28716.3 2128.33  12
   1  -3  -3 19676.6 1378.07  11
   1  -3  -3 17960.9 1061.47  10
   1   3  -3 14792.0 996.605  10
  -1   3   3 18158.7 1156.20  19
  -1  -3   3 17933.3 1161.90  19
  -1   3   3 17477.2 1303.08  14
   1  -3  -3 18536.5 1228.49  12
   1  -3  -2 2842.76 324.835  10
   1  -3  -2 3070.58 471.238  11
   1   3  -2 3260.93 330.565  10
  -1   3   2 3039.15 361.959  19
  -1  -3   2 2462.21 334.950  19
  -1   3   2 2278.11 419.899  14
  -1   3   1 5781.30 505.946  19
  -1  -3   1 6147.46 533.525  19
  -1   3   1 5907.72 667.891  14
  -1  -3   0 23001.2 1388.60   5
  -1   3   0 25377.0 1440.57   5
  -1  -3   0 25765.9 1425.54  19
  -1   3   0 24362.5 1394.42  19
  -1   3   0 23322.8 1601.75  14
  -1   3  -1 13702.2 918.091   5
  -1  -3  -1 12071.1 897.707   5
  -1   3  -1 14714.3 919.441  19
  -1  -3  -1 16083.2 952.319  19
  -1   3  -1 12388.2 1055.98  14
   1  -3   2 13065.1 1167.21  11
  -1  -3  -2 13899.9 992.541   5
  -1   3  -2 13608.4 968.222   5
  -1   3  -2 16401.8 995.053  19
  -1  -3  -2 15513.3 976.716  19
  -1  -3  -3 3579.62 447.151   5
  -1   3  -3 4218.07 472.154   5
   1  -3   3 3840.10 583.490  11
   1   3   3 4926.07 436.959  14
  -1   3  -4 4254.55 487.785   5
  -1  -3  -4 3624.23 464.002   5
   1  -3   4 3751.28 587.111  11
  -1   3  -4 4213.71 623.219  14
   1   3   4 4057.69 364.273  14
  -1  -3  -5 160413. 7263.39   5
  -1   3  -5 145417. 7176.05   5
   1   3   5 140897. 6790.61  14
   1  -3   5 135643. 7405.95  11
  -1  -3  -6 2531.48 438.065   5
  -1   3  -6 3126.46 468.597   5
   1  -3   6 2256.82 515.410  11
  -1  -3  -6 2500.81 296.211  15
  -1   3  -6 3880.48 737.844  14
   1   3   6 2483.73 520.400  13
  -1   3  -7 156807. 7896.89   5
  -1  -3  -7 172718. 8040.73   5
   1   3   7 154490. 8235.87  13
  -1   3  -7 172477. 8844.16  14
   1  -3   7 153224. 8121.86  11
  -1  -3  -7 154561. 7485.61  15
  -1   3  -8 1001.33 324.997   5
  -1  -3  -8 998.232 382.928   5
   1  -3   8 517.803 289.601  11
  -1   3  -8 604.421 445.321  14
  -1  -3  -8 1031.33 237.937  15
   1   3   8 388.573 287.523  13
   1  -3   9 171549. 8035.47   8
  -1   3  -9 198321. 8931.76   5
  -1  -3  -9 206030. 9152.07   5
   1  -3   9 186643. 9036.16  11
   1   3   9 176135. 9144.33  13
  -1  -3  -9 173628. 8222.65  15
  -1   3 -10 37216.7 2590.48   5
  -1  -3 -10 33715.2 2609.15   5
   1  -3  10 30650.5 1731.30   8
  -1   3 -10 30651.8 2883.89  14
  -1  -3 -10 25606.8 1831.81  15
   1   3  10 29869.7 2585.72  13
   1  -3  10 33725.8 2542.08  11
  -1   3 -11 1972.64 619.773   5
  -1  -3 -11 2539.28 702.712   5
   1  -3  11 2478.76 668.999  11
   1   3  11 1378.91 580.938  13
  -1   3 -11 4363.55 900.993  14
  -1  -3 -11 1843.61 400.192  15
   1  -3  11 2192.18 627.159  13
  -1   3 -12 1123.68 541.779   5
  -1  -3 -12 1044.72 575.493   5
  -1   3 -12 662.866 370.174   9
   1  -3  12 718.970 354.282  11
   1  -3  12 536.245 366.805  13
  -1   3 -12 1232.19 499.150  14
  -1  -3 -12 1294.58 356.254  15
   1   3  12 739.730 436.477  13
  -1   3 -13 15148.1 1604.53   9
  -1  -3 -13 13331.3 1775.63   5
  -1   3 -13 13074.4 1717.76   5
  -1   3 -13 13599.1 1179.77   1
  -1  -3 -13 13987.8 1031.70  18
  -1   3 -13 17147.6 1558.85  14
   1  -3  13 10324.5 1531.06  13
   1   3  13 12082.7 1704.03  13
  -1  -3 -13 13944.0 1140.41  15
   1  -3  13 15194.2 1684.79  11
  -1   3 -14 219.981 245.104   9
   1  -3  14 129.235 203.942  11
   1  -3  14 548.053 202.268   3
  -1  -3 -14 485.852 440.985   5
  -1   3 -14 462.562 419.890   5
  -1   3 -14 458.779 285.504   1
  -1  -3 -14 642.900 219.132  18
  -1   3 -14 306.789 270.078  14
   1   3  14 644.467 438.719  13
  -1  -3 -14 846.455 291.443  15
   1  -3  14 462.305 419.658  13
  -1   3 -15 6066.75 961.308   9
   1  -3  15 5810.51 1062.02  11
  -1  -3 -15 6952.02 1273.32   5
  -1   3 -15 5847.24 758.188   1
   1  -3  15 5098.96 575.940   3
  -1   3 -15 6569.32 1218.39   5
  -1  -3 -15 6226.37 642.694  18
  -1  -3 -15 7015.36 710.621  15
   1   3  15 6284.95 1234.78  13
  -1   3 -15 6246.83 783.112  14
   1  -3  15 5965.34 1164.61  13
  -1   3 -16 200.143 192.525   9
   1  -3  16 132.321 207.849  11
   1  -3  16 39.1565 123.057   8
   1  -3  16 34.7586 149.551   3
  -1  -3 -16 162.234 180.207   5
  -1   3 -16 111.761 215.006   1
  -1   3 -16 302.672 375.814   5
  -1  -3 -16 82.1769 170.776  18
   1  -3  16-166.702 185.168  13
   1   3  16 344.525 331.363  13
  -1  -3 -16 84.5589 148.530  15
   1  -3  16 196.763 145.728  12
   1  -3  17 5123.31 975.689  11
   1  -3  17 5626.42 589.227   8
   1  -3  17 4535.71 544.607   3
  -1   3 -17 5156.81 668.535   1
  -1  -3 -17 5194.93 1108.23   5
  -1   3 -17 7633.19 1264.67   5
  -1  -3 -17 5159.25 614.219  18
   1   3  17 4502.01 1085.31  13
  -1  -3 -17 6500.48 642.753  15
   1  -3  18-36.8603 135.761   8
  -1   3 -18 158.541 203.297   1
  -1  -3 -18 162.147 311.882   5
   1  -3  18 71.2721 142.686   3
  -1   3 -18-144.736 278.392   5
  -1  -3 -18 224.533 211.576  18
  -1  -3 -18-38.0747 140.234  15
   1   3  18 367.825 353.746  13
   1  -3  19 45976.4 2595.05   3
  -1   3 -19 47363.0 2781.93   1
  -1   3 -19 50683.9 3736.69   5
  -1  -3 -19 46513.2 3742.96   5
  -1  -3 -19 49749.6 2628.86  15
   1   3  19 41879.5 3830.41  13
  -1   3 -20 13333.2 1072.00   1
  -1   3 -20 9867.50 1450.77   5
  -1  -3 -20 11460.2 1652.70   5
  -1  -3 -20 12267.2 934.849  15
   1   3  20 10964.6 1698.32  13
   1   3  21 18537.1 1084.60   2
  -1   3 -21 15323.1 1225.69   1
   1  -3  21 16543.1 1055.17   2
  -1  -3 -21 18529.2 2069.86   5
  -1   3 -21 16479.4 1910.84   5
   1   3  21 16534.5 2076.66  13
  -1  -3 -21 16253.0 1142.78  15
   1   3  22 2780.39 330.843   2
   1  -3  22 2368.09 307.758   2
  -1   3 -22 2487.15 412.530   1
  -1  -3 -22 2257.14 342.834  15
   1  -3  23 4387.79 438.702   2
   1   3  23 4797.03 442.390   2
  -1   3 -23 4878.50 549.538   1
  -1  -3 -23 4763.05 484.202  15
  -1   3 -24 3212.62 414.666   1
   1   3  24 2571.67 309.106   2
   1  -3  24 2519.75 312.835   2
  -1  -3 -24 3036.86 374.493   6
  -1   3 -24 2917.78 357.441   6
  -1  -3 -24 2846.43 336.941  15
   1  -3  25 5210.93 449.020   2
   1   3  25 4487.69 414.035   2
  -1  -3 -25 4932.89 468.599   6
  -1   3 -25 5739.24 487.220   6
   1  -3  26 128.021 90.9673   2
   1   3  26 16.6127 84.6910   2
  -1  -3 -26 147.659 99.5120   6
  -1   3 -26 199.950 108.896   6
   1   3  27 294.331 92.5406   2
   1  -3  27 294.395 100.312   2
  -1   4  27 283.120 91.0462   2
  -1  -4  27 271.692 109.865   8
   1  -4 -27 495.039 126.589  15
  -1   4  26 18858.7 1067.18   2
  -1  -4  26 18281.4 1069.36   2
  -1  -4  26 18891.2 1168.06   8
   1  -4 -26 18218.1 1109.75  15
  -1   4  25 1131.55 201.335   2
  -1  -4  25 906.214 185.155   2
  -1  -4  25 549.713 194.562   8
   1  -4 -25 1250.50 237.551  15
  -1  -4  24 63291.1 3246.37   2
  -1   4  24 64313.0 3242.15   2
  -1  -4  24 60453.9 3371.05   8
   1  -4 -24 70905.5 3382.32  15
  -1  -4  23 3485.66 405.112   2
  -1   4  23 3397.49 396.472   2
  -1  -4  23 3901.79 500.133   8
   1  -4 -23 3523.37 451.724  15
  -1  -4  22 55615.1 3020.75   2
  -1   4  22 61690.3 3053.76   2
  -1  -4  22 54352.5 2994.77  17
   1  -4 -22 64288.6 3165.23  15
  -1   4  21 838.527 215.874   2
   1  -4 -21 1008.36 466.076   5
  -1  -4  21 1080.01 236.354   2
   1   4 -21 893.027 413.212   5
  -1  -4  21 558.263 349.019  19
  -1  -4  21 799.685 219.678  17
  -1   4  21 1667.40 536.121  19
   1  -4 -21 1032.35 264.983  15
  -1   4  21 822.060 560.560  13
  -1   4  20 2283.39 350.569   2
   1   4 -20 1966.96 566.058   5
   1  -4 -20 2105.75 639.160   5
  -1  -4  20 2435.93 356.798   2
  -1  -4  20 2283.12 359.733  17
  -1  -4  20 2187.96 636.200  19
  -1   4  20 3217.96 769.184  19
   1   4 -20 2018.98 500.554  14
   1  -4 -20 2582.58 398.069  15
  -1   4  20 3220.37 988.682  13
   1  -4 -19 2096.49 590.925  10
   1   4 -19 1541.30 458.084  10
  -1  -4  19 1416.97 290.384   2
  -1   4  19 1278.56 285.704   2
   1   4 -19 1372.61 473.098   5
   1  -4 -19 842.152 382.945   5
  -1  -4  19 901.116 445.606  19
  -1   4  19 1368.14 537.431  19
  -1   4  19 1277.00 671.377  13
   1   4 -19 1946.71 537.273  14
   1  -4 -19 1629.51 328.338  15
   1  -4 -18 6161.88 979.336  10
   1   4 -18 4657.76 808.990  10
   1  -4 -18 6592.69 1047.47   5
  -1  -4  18 5897.08 587.522   2
   1   4 -18 3666.98 779.786   5
  -1   4  18 6440.13 613.892   2
  -1   4  18 4702.48 1013.65  19
  -1  -4  18 4122.03 944.149  19
   1  -4 -18 5132.12 586.613  15
  -1   4  18 4596.51 1207.28  13
   1  -4 -17 656.465 364.874   5
   1   4 -17 193.600 263.825   5
  -1   4  17 982.260 252.260   2
  -1  -4  17 294.351 164.264   2
   1   4 -17 867.990 361.035  10
   1  -4 -17-98.9502 246.259  10
   1  -4 -17 400.063 202.610  15
  -1   4  17 620.573 459.726  13
  -1  -4  16 1176.55 288.006   2
  -1   4  16 1665.84 331.800   2
   1  -4 -16 1910.07 519.474  10
   1   4 -16 1920.36 483.286  10
   1  -4 -16 1278.02 297.523  15
  -1  -4  15 109.242 140.276   2
  -1   4  15 508.319 217.238   2
   1  -4 -15 85.3686 232.335  10
   1   4 -15 226.118 236.860  10
  -1   4  15-201.719 316.885  13
   1  -4 -15 166.081 180.858  15
   1  -4 -14 67833.0 3978.33  10
   1   4 -14 68840.9 3876.68  10
  -1  -4  13 1474.07 286.195   3
   1  -4 -13 1005.29 369.564  10
   1   4 -13 1449.15 410.204  10
  -1   4  13 2012.32 789.241  13
   1   4 -12 187107. 9790.63  10
   1  -4 -12 214514. 10015.8  10
  -1   4  12 191800. 10974.9  13
   1  -4 -11 3223.91 609.392  10
   1   4 -11 3302.38 592.991  10
  -1  -4  11 4571.60 755.747  12
  -1   4  11 3041.47 842.155  13
   1  -4 -10 125106. 6399.33  10
   1   4 -10 115077. 6246.31  10
  -1   4  10 129209. 6604.17  19
  -1  -4  10 113445. 6432.49  19
  -1   4  10 112015. 6259.94  14
  -1   4  10 110842. 6979.04  13
  -1  -4  10 133650. 7002.82  12
   1  -4  -9 35952.9 2452.38  10
   1   4  -9 29730.1 2263.20  10
  -1   4   9 37496.6 2426.38  19
  -1  -4   9 32488.8 2319.15  19
  -1   4   9 32312.2 2301.52  14
  -1   4   9 40355.2 2996.16  13
  -1  -4   9 37338.5 3120.97  12
   1   4  -8 72943.8 4703.42  10
   1  -4  -8 76398.7 4829.36  10
   1  -4  -8 92409.5 4294.74   4
  -1  -4   8 94012.2 4724.29  19
  -1   4   8 96888.9 4740.80  19
  -1   4   8 84123.0 5210.20  13
  -1  -4   8 66412.0 5597.70  12
   1  -4  -8 85922.7 4441.31  12
  -1   4   8 88456.2 4787.18  14
   1  -4  -7 8547.13 1278.29  10
   1  -4  -7 22401.8 1180.53   4
  -1   4   7 21116.4 1411.57  19
  -1  -4   7 20064.9 1401.28  19
  -1  -4   7 6960.02 1717.26  12
  -1   4   7 18575.8 1468.84  14
   1  -4  -7 19561.8 1328.26  12
   1   4  -6 18372.9 1577.38  10
   1  -4  -6 15970.4 1560.83  10
   1  -4  -6 22627.4 1300.97   4
  -1  -4   6 21650.3 1491.42  19
  -1   4   6 23460.1 1496.03  19
  -1   4   6 24714.6 1740.86  14
  -1  -4   6 20306.3 2404.30  12
   1  -4  -6 25162.3 1561.60  12
   1  -4  -5 273.296 227.764  11
   1  -4  -5 317.393 201.569  10
   1   4  -5 124.955 153.618  10
   1  -4  -5 142.755 105.992   4
  -1   4   5 110.228 108.252  19
  -1  -4   5 155.830 122.628  19
   1  -4  -5 375.235 180.615  12
  -1   4   5 257.014 201.978  14
  -1  -4   5 147.629 327.983  12
   1   4  -4 22001.7 1315.33  10
   1  -4  -4 23458.9 1372.85  10
   1  -4  -4 23864.5 1308.94   4
  -1  -4   4 21016.1 1380.85  19
  -1   4   4 19870.2 1346.82  19
  -1   4   4 22040.5 1648.99  14
   1  -4  -4 21731.9 1529.55  12
  -1  -4   4 25346.2 2206.58  12
   1   4  -3 462.498 115.981  10
   1  -4  -3 453.190 130.160  10
  -1   4   3 290.720 121.769  19
  -1  -4   3 170.277 95.5146  19
  -1   4   3 175.569 195.442  14
   1  -4  -3 196.096 204.152  12
  -1  -4   3 284.075 257.934  12
   1  -4  -2 74673.0 3548.92  10
   1   4  -2 69897.0 3517.28  10
  -1   4   2 74302.1 3615.58  19
  -1  -4   2 75882.3 3646.77  19
   1  -4  -2 76085.4 4015.43  12
  -1   4   2 74583.5 4062.97  14
   1  -4  -1 1089.50 168.906  10
   1   4  -1 830.509 146.316  10
   1  -4  -1 864.135 338.358  11
  -1   4   1 789.294 165.790  19
  -1  -4   1 943.889 179.191  19
  -1   4   1 1243.23 346.225  14
   1  -4  -1 981.968 301.105  12
   1   4   0 236148. 11544.2  10
   1  -4   0 249915. 11568.7  10
   1  -4   0 275267. 12233.8  11
  -1   4   0 257573. 11568.3  19
  -1  -4   0 259906. 11589.0  19
  -1   4   0 226532. 12004.9  14
   1  -4   0 264486. 12073.7  12
  -1  -4  -1 695.586 163.408   5
  -1   4  -1 635.870 171.503   5
   1  -4   1 624.934 270.351  11
  -1   4  -1 560.620 250.721  14
  -1  -4  -2 160476. 8461.50   5
  -1   4  -2 201848. 8549.29   5
   1  -4   2 185713. 8993.06  11
  -1   4  -2 167850. 8884.13  14
   1   4   2 193342. 8690.20  14
  -1  -4  -3 288.601 142.862   5
  -1   4  -3 121.542 112.448   5
   1  -4   3 373.411 258.827  11
   1   4   3 388.801 161.282  14
  -1  -4  -3 243.307 97.1182  15
  -1   4  -4 91681.7 4670.80   5
  -1  -4  -4 90367.9 4700.25   5
   1  -4   4 100220. 5109.46  11
  -1  -4  -4 91131.4 4473.57  15
   1   4   4 99283.1 4618.32  14
  -1   4  -5 30407.7 1999.41   5
  -1  -4  -5 33826.9 2075.50   5
   1  -4   5 37752.0 2423.97  11
   1  -4   5 37132.4 1885.18   8
  -1   4  -5 40501.2 2660.26  14
   1   4   5 34310.2 1888.09  14
  -1  -4  -6 2753.84 440.609   5
  -1   4  -6 2662.83 412.678   5
   1  -4   6 3099.06 588.520  11
   1  -4   6 3072.58 336.789   8
   1   4   6 2371.16 294.594  14
  -1   4  -6 3235.84 709.234  14
  -1   4  -7 154.344 140.129   5
  -1  -4  -7 117.094 130.229   5
   1  -4   7 148.759 113.744   8
   1  -4   7 323.602 269.615  11
   1   4   7 287.661 238.209  13
  -1  -4  -7 111.277 97.9527  15
  -1   4  -8 11101.7 1058.99   5
   1  -4   8 11227.8 1246.52  11
   1  -4   8 11813.3 835.812   8
  -1  -4  -8 13488.3 1226.55   5
  -1   4  -8 11144.9 1628.63  14
   1   4   8 10607.8 1361.59  13
  -1  -4  -8 12238.9 905.696  15
  -1  -4  -9 406.364 285.506   5
  -1   4  -9 72.0615 179.098   5
   1  -4   9 88.7528 114.055   8
   1  -4   9 379.915 316.512  11
  -1   4  -9 170.967 424.605  14
  -1  -4  -9 231.503 171.555  15
   1   4   9 355.788 322.688  13
  -1  -4 -10 30993.9 2400.45   5
  -1   4 -10 34842.7 2394.47   5
   1  -4  10 29599.9 1775.42   8
  -1   4 -10 35328.4 3069.91  14
   1   4  10 26805.6 2566.31  13
   1  -4  10 31457.7 2463.74  11
  -1  -4 -10 29405.2 1890.78  15
  -1  -4 -11 2640.90 667.845   5
  -1   4 -11 1761.10 521.266   5
   1  -4  11 2004.18 334.409   8
   1  -4  11 1205.05 429.685  11
   1   4  11 1560.86 595.528  13
  -1   4 -11 1659.00 654.059  14
  -1  -4 -11 2230.42 415.078  15
   1  -4  12 108127. 5543.67   3
  -1   4 -12 130360. 5854.45   1
  -1   4 -12 103820. 6457.89   5
  -1  -4 -12 117823. 6751.71   5
   1  -4  12 108870. 5591.53   8
  -1   4 -12 137393. 6941.92  14
   1  -4  12 109649. 6473.62  11
  -1  -4 -12 103379. 5696.19  15
   1   4  12 109565. 6909.61  13
  -1   4 -13 5725.89 1047.54   9
   1  -4  13 6797.55 683.180   8
   1  -4  13 4565.86 899.452  11
  -1   4 -13 5842.01 1103.27   5
  -1   4 -13 6029.14 761.050   1
  -1  -4 -13 5156.75 1044.61   5
   1  -4  13 6041.11 630.994   3
  -1  -4 -13 5917.00 634.906  18
  -1   4 -13 8683.96 1152.70  14
   1   4  13 7095.39 1343.00  13
  -1  -4 -13 7468.08 775.270  15
   1  -4  13 6268.55 840.265  12
   1  -4  14 121417. 6201.15   8
  -1   4 -14 115776. 7305.85   5
  -1  -4 -14 134184. 7611.37   5
  -1   4 -14 114180. 7064.09   9
   1  -4  14 117908. 6128.35   3
  -1   4 -14 130475. 6436.84   1
  -1  -4 -14 119719. 6144.33  18
  -1   4 -14 136370. 6918.03  14
   1  -4  14 121001. 7102.69  11
   1   4  14 124341. 7706.25  13
  -1  -4 -14 135537. 6360.36  15
   1  -4  14 131432. 6669.94  12
  -1   4 -15 961.734 427.741   9
   1  -4  15 1712.58 564.315  11
   1  -4  15 1256.91 326.531   8
  -1   4 -15 2014.07 464.807   1
  -1   4 -15 2067.65 659.637   5
  -1  -4 -15 2551.48 754.471   5
   1  -4  15 1176.56 309.490   3
  -1  -4 -15 1278.32 308.071  18
   1   4  15 2303.62 814.269  13
  -1  -4 -15 1871.26 383.003  15
  -1   4 -15 1400.01 424.708  14
   1  -4  15 2514.39 526.113  12
  -1   4 -16 56414.0 3200.06   1
   1  -4  16 49544.0 2901.08   3
  -1   4 -16 51364.7 3631.72   9
  -1  -4 -16 59366.4 4244.64   5
   1  -4  16 52820.4 2980.08   8
  -1   4 -16 60852.0 4198.47   5
   1  -4  16 55554.5 3333.49  12
  -1  -4 -16 58700.6 3057.41  15
   1  -4  16 45170.8 3593.88  11
   1   4  16 50731.9 4195.51  13
   1  -4  17 308.404 230.556   3
  -1   4 -17 56.8455 252.522   1
  -1   4 -17 148.604 233.396   5
  -1  -4 -17-161.200 358.037   5
   1  -4  17-42.4560 124.769   8
   1   4  17 363.968 350.047  13
  -1  -4 -17 400.579 215.464  15
  -1   4 -18 1824.53 430.790   1
  -1   4 -18 1283.62 505.294   5
   1  -4  18 1315.91 308.191   3
  -1  -4 -18 1602.86 620.215   5
   1  -4  18 1642.35 318.476   8
   1   4  18 742.428 509.285  13
  -1  -4 -18 1692.59 354.840  15
   1  -4  19-22.6361 90.6430   2
  -1   4 -19 50.5413 194.431   1
  -1   4 -19 277.373 308.027   5
  -1  -4 -19 157.540 303.022   5
   1  -4  19-76.2308 152.618   3
   1  -4  19 74.2856 123.748   8
   1   4  19 186.022 206.582  13
  -1  -4 -19 40.4522 118.860  15
  -1   4 -20 1306.73 334.857   1
  -1  -4 -20 1836.10 592.581   5
  -1   4 -20 1472.57 497.795   5
   1  -4  20 1541.88 233.450   2
   1   4  20 1765.41 258.597   2
   1   4  20 2156.20 722.701  13
  -1  -4 -20 1204.82 274.732  15
  -1   4 -21-85.5404 171.258   1
   1   4  21-23.3781 107.053   2
   1  -4  21-23.7019 74.4631   2
  -1  -4 -21-36.2535 120.789  15
  -1   4 -22 2538.87 403.936   1
   1  -4  22 2692.12 324.398   2
   1   4  22 2780.98 322.859   2
  -1  -4 -22 2918.24 384.324   6
  -1   4 -22 2580.72 343.818   6
  -1  -4 -22 3036.24 392.811  15
   1   4  23 2309.14 287.411   2
  -1   4 -23 2229.05 351.408   1
   1  -4  23 2163.63 281.948   2
  -1   4 -23 2105.49 291.038   6
  -1  -4 -23 2156.80 312.404   6
  -1  -4 -23 2040.52 317.894  15
  -1   4 -24 33597.4 1925.83   1
   1  -4  24 38605.6 1863.29   2
   1   4  24 36486.6 1830.77   2
  -1   4 -24 30951.9 1820.83   6
  -1  -4 -24 34232.4 1877.87   6
  -1  -4 -24 33734.9 1869.15  15
   1  -4  25 160.369 99.0776   2
   1   4  25 100.836 81.5191   2
  -1   4 -25 146.338 88.7000   6
  -1  -4 -25 64.8394 93.1047  15
   1   4  26 23138.8 1221.09   2
  -1  -5  26 6341.94 535.485   8
   1  -5 -26 6760.54 520.747  15
  -1  -5  25 47109.3 2517.61   8
   1  -5 -25 47324.1 2467.84  15
  -1  -5  24 137.243 126.536   8
   1  -5 -24 149.957 129.154  15
  -1  -5  23 77821.1 3992.75   8
  -1  -5  23 71549.8 3758.82   2
  -1  -5  23 74773.4 3798.25  17
  -1  -5  22 1742.43 354.997   8
  -1   5  22 1788.00 272.285   2
  -1  -5  22 2114.08 294.734   2
  -1  -5  22 2338.62 333.906  17
   1  -5 -22 1960.39 351.646  15
  -1  -5  21 55227.0 3108.93   8
  -1  -5  21 51056.7 2866.21   2
  -1   5  21 58068.2 2908.70   2
  -1  -5  21 56657.3 2988.12  17
   1  -5 -21 61775.7 3079.18  15
  -1  -5  20 8602.93 851.700   8
  -1  -5  20 8451.15 694.527   2
  -1  -5  20 8633.55 771.775  17
   1  -5 -20 9481.08 808.720  15
  -1   5  20 8726.91 1616.60  13
   1   5 -20 8631.76 1095.06  14
  -1  -5  19 35130.8 2102.21   2
  -1  -5  19 39149.9 2339.34   8
   1  -5 -19 42793.4 2270.94  15
   1   5 -19 39994.6 2894.28  14
  -1   5  19 36318.3 3655.75  13
   1  -5 -18 3286.02 671.316   5
  -1  -5  18 3097.11 396.767   2
  -1  -5  18 2479.78 665.142  19
   1  -5 -18 3723.93 476.540  15
   1   5 -18 3794.28 784.429  14
  -1   5  18 2631.01 922.529  13
   1  -5 -17 52777.3 3291.51  10
   1  -5 -17 50918.1 3346.82   5
  -1  -5  17 44258.9 2533.21   2
  -1  -5  17 42413.3 3476.39  19
   1  -5 -17 48320.0 2644.35  15
  -1   5  17 55123.1 4540.05  13
   1   5 -17 46269.5 3361.11  14
   1  -5 -16 5034.09 790.201  10
  -1  -5  16 3905.01 473.802   2
   1  -5 -16 5010.85 830.892   5
  -1  -5  16 5124.56 955.481  19
  -1   5  16 3149.27 1048.09  13
   1   5 -16 4290.59 844.808  14
   1  -5 -15 53736.3 3608.11   5
   1  -5 -15 61771.5 3606.28  10
  -1  -5  15 53786.9 3962.75  19
  -1   5  15 55462.7 4752.60  13
   1  -5 -14 2096.28 485.377  10
   1  -5 -14 2235.98 527.981   5
  -1  -5  14 1382.06 508.152  19
  -1   5  14 850.970 672.057  13
  -1  -5  14 1418.79 297.289  16
   1  -5 -13 229709. 10375.9  10
   1   5 -13 218339. 10222.1  10
  -1  -5  13 182611. 9751.20   3
  -1   5  13 220025. 11013.7  19
  -1  -5  13 201644. 10772.7  19
  -1   5  13 211522. 11869.5  13
   1  -5 -13 219226. 9840.47  15
  -1  -5  13 202249. 9834.42  16
   1   5 -12 3157.86 540.501  10
   1  -5 -12 3017.04 535.616  10
  -1  -5  12 2782.99 397.175   3
  -1   5  12 3186.41 689.519  19
  -1  -5  12 2296.80 590.230  19
   1  -5 -12 3498.51 439.688  15
  -1  -5  12 2221.02 391.168  16
  -1   5  12 3100.53 914.747  13
   1   5 -11 258442. 12754.6  10
   1  -5 -11 270610. 12851.9  10
  -1  -5  11 258497. 13121.6  19
  -1   5  11 285424. 13284.1  19
   1  -5 -11 257622. 12458.0  15
  -1   5  11 285001. 14375.7  13
  -1  -5  11 283930. 13669.9  12
   1  -5 -10 11521.8 1025.62  10
   1   5 -10 9460.03 918.553  10
  -1  -5  10 8837.94 1025.77  19
  -1   5  10 9270.91 1038.54  19
  -1   5  10 8961.69 1462.96  13
  -1   5  10 8658.49 1094.51  14
  -1  -5  10 10825.7 1535.90  12
   1  -5 -10 9780.46 772.845  15
   1   5  -9 216386. 10085.9  10
   1  -5  -9 220560. 10149.7  10
   1  -5  -9 226287. 9924.61   4
  -1   5   9 202831. 10189.5  19
  -1  -5   9 197155. 10171.4  19
  -1   5   9 210426. 10466.6  14
  -1   5   9 202279. 11201.8  13
   1  -5  -9 190556. 9753.42  15
  -1  -5   9 232293. 11926.5  12
   1  -5  -8 20069.8 1454.87  10
  -1  -5   8 20089.1 1286.42   8
   1  -5  -8 21850.8 1331.15   4
  -1  -5   8 18655.3 1421.65  19
  -1   5   8 21122.7 1694.58  14
  -1  -5   8 18623.9 2458.82  12
   1  -5  -8 18956.2 1202.41  15
   1  -5  -8 18068.3 1464.18  12
   1  -5  -7 20893.0 1396.22  10
  -1  -5   7 18565.5 1196.91   8
   1  -5  -7 18172.4 1223.70   4
  -1  -5   7 16788.3 1277.51  19
   1  -5  -7 18089.9 1450.84  12
  -1   5   7 19293.7 1619.84  14
   1  -5  -7 18624.0 1129.80  15
   1  -5  -6 4337.63 533.339  10
  -1  -5   6 3761.59 413.917   8
   1  -5  -6 3316.74 412.957   4
  -1  -5   6 2825.66 403.623  19
   1  -5  -6 3080.37 538.210  12
   1  -5  -6 2951.87 334.200  15
  -1   5   6 4610.16 720.987  14
  -1  -5   6 4355.25 1161.44  12
  -1  -5   5 16397.6 1051.46   8
   1  -5  -5 15968.6 1150.60  10
   1  -5  -5 17224.0 1091.29   4
  -1  -5   5 15165.6 1052.20  19
  -1   5   5 13953.6 1394.20  14
   1  -5  -5 18538.0 1422.07  12
  -1  -5   5 19313.3 2249.89  12
   1  -5  -5 15395.3 948.060  15
  -1  -5   4 389.316 147.565   8
   1  -5  -4 313.311 167.391  10
   1  -5  -4 342.153 155.687   4
  -1  -5   4 300.593 102.028  19
   1  -5  -4 127.664 213.072  12
  -1  -5   4-146.678 399.209  12
  -1   5   4 297.335 202.636  14
   1  -5  -3 78050.1 4161.58  11
  -1  -5   3 65871.2 3426.14   8
   1  -5  -3 68415.5 3464.97   4
  -1  -5   3 64778.9 3271.62  19
  -1   5   3 77190.7 4117.04  14
   1  -5  -3 86352.6 4075.27  12
  -1  -5   3 74998.9 4612.61  12
   1  -5  -2 26507.8 2055.56  11
  -1  -5   2 29461.3 1597.30   8
  -1   5   2 29624.1 2108.24  14
   1  -5  -2 31494.2 2065.50  12
  -1  -5   2 27210.0 1513.53  15
   1  -5  -1 285092. 13619.6  11
  -1  -5   1 289409. 12930.2   8
   1  -5  -1 288990. 13516.4  12
  -1   5   1 281671. 13584.9  14
  -1  -5   1 270941. 12843.4  15
   1   5  -1 269217. 13360.6  14
  -1  -5   0 2744.23 304.112   4
  -1  -5   0 2639.97 306.181   8
   1  -5   0 2749.15 540.675  11
   1  -5   0 2720.23 540.034  12
  -1   5   0 2955.76 547.997  14
  -1  -5   0 2751.79 301.218  15
   1   5   0 2366.10 451.427  14
  -1  -5  -1 299594. 13414.6   4
   1  -5   1 305810. 14132.5  11
   1  -5   1 299313. 14094.3  12
  -1   5  -1 296656. 14069.8  14
  -1  -5  -1 272243. 13367.8  15
   1   5   1 304105. 13846.6  14
  -1  -5  -2 1412.83 226.809   4
   1  -5   2 1485.55 419.715  11
  -1   5  -2 1291.01 394.483  14
   1   5   2 1301.50 306.522  14
  -1  -5  -2 1222.07 198.249  15
   1  -5   2 960.323 389.120  12
  -1  -5  -3 252341. 11891.8   4
  -1  -5  -3 247185. 11858.9   5
   1  -5   3 265076. 11953.0   8
   1  -5   3 248551. 12513.6  11
  -1   5  -3 258965. 12623.5  14
  -1  -5  -3 251167. 11860.0  15
   1  -5   3 256807. 12636.0  12
   1   5   3 289810. 12212.0  14
  -1  -5  -4 38597.5 2147.24   5
  -1  -5  -4 40221.3 2123.82   4
   1  -5   4 38295.3 2612.34  11
   1  -5   4 41484.2 2158.85   8
   1   5   4 39920.3 2264.00  14
  -1  -5  -4 39164.8 2093.02  15
   1  -5   4 41555.0 2766.08  12
  -1  -5  -5 93766.2 4705.50   4
  -1  -5  -5 98161.3 4865.39   5
   1  -5   5 95272.4 5308.81  11
   1  -5   5 93018.5 4724.71   8
   1   5   5 99434.5 4842.87  14
  -1  -5  -5 100164. 4705.03  15
  -1  -5  -6 2750.77 431.854   5
  -1  -5  -6 3383.03 395.285   4
   1  -5   6 3690.35 410.590   8
   1  -5   6 3216.33 616.589  11
  -1   5  -6 3072.97 735.053  14
  -1  -5  -6 3911.00 419.497  15
  -1  -5  -7 36348.9 2272.29   5
   1  -5   7 36853.1 2049.49   8
   1  -5   7 40165.4 2635.70  11
  -1   5  -7 37432.8 3109.44  14
   1  -5   7 33570.2 2582.46  12
  -1  -5  -8 239.780 200.440   5
  -1   5  -8 455.671 187.262   5
   1  -5   8 477.659 177.641   8
   1  -5   8 439.875 276.858  11
  -1   5  -8 957.665 560.770  14
   1   5   8 127.302 245.456  13
   1  -5   8 362.671 285.300  12
  -1   5  -9 87704.6 5142.44   5
  -1  -5  -9 101536. 5360.45   5
   1  -5   9 100598. 5637.21  11
   1  -5   9 100336. 4918.63   8
  -1   5  -9 87654.9 6333.92  14
   1   5   9 106588. 6207.81  13
   1  -5   9 106901. 5671.64  12
  -1   5 -10 29075.8 1846.34   1
  -1   5 -10 26758.1 2014.65   5
   1  -5  10 26572.1 1651.73   3
  -1  -5 -10 30703.8 2200.30   5
   1  -5  10 24441.2 2188.73  11
   1  -5  10 28512.0 1719.67   8
  -1   5 -10 29315.7 2851.81  14
  -1  -5 -10 27432.4 1777.87  15
   1   5  10 28939.3 2717.83  13
   1  -5  10 24636.5 2107.10  12
  -1   5 -11 175581. 8155.24   1
   1  -5  11 161650. 7919.28   3
  -1   5 -11 175630. 8626.43   5
  -1  -5 -11 161499. 8661.70   5
  -1  -5 -11 160342. 7742.25   6
   1  -5  11 167435. 8818.51  11
   1  -5  11 165807. 7983.59   8
  -1   5 -11 197460. 9775.00  14
  -1  -5 -11 148080. 8035.19  15
   1   5  11 166052. 9446.04  13
   1  -5  11 168998. 8617.44  12
  -1   5 -12 10487.7 970.577   1
  -1  -5 -12 7737.66 1147.87   5
   1  -5  12 9285.34 829.122   3
  -1   5 -12 8442.34 1170.70   5
   1  -5  12 8583.21 843.112   8
   1  -5  12 7315.47 1121.96  11
   1  -5  12 13180.0 1333.34  12
  -1   5 -12 10810.4 1478.33  14
   1   5  12 7557.44 1396.65  13
  -1  -5 -12 8835.85 916.487  15
   1  -5  13 170110. 8485.55   3
  -1   5 -13 167015. 9357.57   5
  -1   5 -13 185332. 8719.21   1
  -1  -5 -13 178619. 9566.19   5
   1  -5  13 162516. 9285.51  11
   1  -5  13 168969. 8533.51   8
   1  -5  13 178502. 9108.50  12
  -1   5 -13 206663. 9710.72  14
  -1  -5 -13 179317. 8649.84  15
   1   5  13 160849. 10077.7  13
  -1  -5 -14 844.716 471.054   5
   1  -5  14 1152.75 322.053   3
  -1   5 -14 968.563 370.779   1
   1  -5  14 1354.58 454.075  11
  -1   5 -14 1415.97 546.455   9
   1  -5  14 891.806 299.484   8
   1  -5  14 700.213 353.160  12
   1   5  14 390.052 532.293  13
  -1   5 -14 1179.13 447.533  14
  -1  -5 -14 900.773 319.862  15
  -1  -5 -15 125343. 7186.90   5
   1  -5  15 115338. 5855.81   3
  -1   5 -15 108859. 6049.90   1
   1  -5  15 118212. 5937.76   8
  -1   5 -15 108203. 6816.11   9
  -1   5 -15 104469. 6381.24  14
   1  -5  15 122340. 6411.71  12
  -1  -5 -15 128785. 6018.81  15
   1   5  15 119128. 7665.94  13
  -1   5 -16 10175.0 1056.11   1
  -1  -5 -16 11836.4 1594.06   5
   1  -5  16 9747.86 911.607   3
   1  -5  16 10144.3 937.514   8
  -1   5 -16 11058.6 1391.16   9
  -1   5 -16 11576.0 1245.16  14
   1  -5  16 11369.3 1228.43  12
   1   5  16 8192.71 1578.97  13
  -1  -5 -16 14410.9 1091.69  15
  -1   5 -17 29729.7 2011.16   1
  -1  -5 -17 33702.1 2834.89   5
   1  -5  17 27969.8 1589.12   2
   1  -5  17 27286.4 1831.00   3
   1  -5  17 28943.6 1873.60   8
  -1  -5 -17 32073.6 1827.56   6
  -1  -5 -17 32938.4 1960.36  15
   1   5  17 31984.6 3115.10  13
   1  -5  18 7327.80 557.841   2
   1  -5  18 6393.19 700.146   3
  -1   5 -18 7161.94 787.250   1
  -1   5 -18 7012.95 632.967   6
  -1  -5 -18 6699.68 648.954   6
   1  -5  18 6379.08 679.287   8
  -1  -5 -18 7518.15 752.086  15
   1   5  18 9122.63 1568.44  13
   1  -5  19 15932.6 1191.87   3
   1  -5  19 16821.8 1022.36   2
   1   5  19 18370.2 1047.46   2
  -1   5 -19 16263.8 1273.50   1
  -1   5 -19 15422.2 1073.95   6
   1  -5  19 14392.9 1126.25   8
  -1  -5 -19 17456.9 1147.42   6
  -1  -5 -19 16833.2 1230.58  15
   1   5  19 19734.8 2312.89  13
  -1   5 -20 4750.23 580.403   1
   1   5  20 4756.04 433.417   2
   1  -5  20 5035.48 443.466   2
   1  -5  20 4093.72 486.529   8
  -1  -5 -20 4672.94 493.064   6
  -1  -5 -20 4518.38 545.420  15
   1  -5  21 7797.00 476.909   2
   1   5  21 8471.26 495.704   2
  -1   5 -21 7334.13 615.554   1
  -1  -5 -21 7964.40 636.556  15
   1  -5  22 9841.46 680.892   2
   1   5  22 9890.15 678.273   2
  -1   5 -22 8881.00 771.995   1
  -1  -5 -22 10079.9 804.218  15
  -1   5 -23 36301.3 2068.40   1
  -1  -5 -23 39648.5 2091.28  15
  -1   5 -24 1178.18 216.914   1
  -1  -5 -24 1235.77 221.151  15
  -1  -5 -25 50087.8 2531.14  15
  -1  -6  25 2167.63 287.475   8
   1  -6 -25 1875.27 345.396  23
   1  -6 -25 1961.58 269.413  15
  -1  -6  24 24263.9 1380.09   8
   1  -6 -24 23926.2 1588.77  23
   1  -6 -24 24073.8 1353.13  15
  -1  -6  23 275.973 148.525   8
  -1  -6  23 190.292 124.085  17
   1  -6 -23 31.3361 120.739  15
  -1  -6  22 17898.3 1277.69   8
  -1  -6  22 18896.1 1200.93  17
   1  -6 -22 19994.4 1276.89  15
  -1  -6  21 6937.36 725.258   8
  -1  -6  21 7945.87 694.343  17
   1  -6 -21 8027.43 716.434  15
  -1  -6  20 18587.2 1387.73   8
  -1  -6  20 20976.4 1345.06  17
   1  -6 -20 19873.0 1357.44  15
  -1  -6  19 1598.70 356.022   8
  -1  -6  18 6515.46 721.855   8
   1   6 -18 4158.09 855.876  14
  -1   6  18 8006.24 1564.24  13
  -1  -6  17 1665.24 382.641   8
   1   6 -17 2157.19 596.557  14
  -1   6  17 1384.83 729.185  13
  -1  -6  16 15746.4 1268.86   8
   1  -6 -16 16854.6 1201.85  15
  -1   6  16 17139.9 2430.36  13
   1   6 -16 14442.6 1686.58  14
  -1  -6  15 26480.9 1845.56   8
   1  -6 -15 30092.5 1771.93  15
  -1  -6  15 26293.9 1697.50  16
  -1   6  15 26992.5 3181.57  13
   1   6 -15 27302.2 2444.19  14
  -1  -6  14 14723.0 1199.72   8
  -1  -6  14 13268.1 1074.91  16
  -1   6  14 15838.5 2256.61  13
   1   6 -14 16300.1 1782.37  14
   1  -6 -14 14563.0 1096.80  15
  -1  -6  13 14910.1 1105.66   3
  -1  -6  13 14852.8 1216.97   8
   1  -6 -13 17539.5 1182.10  15
  -1   6  13 17090.6 2306.39  13
  -1  -6  13 14742.9 1169.45  16
   1   6 -13 13326.8 1663.54  14
  -1  -6  12 38974.4 2396.45   3
  -1  -6  12 43868.5 2578.41   8
   1  -6 -12 53193.6 2554.87  15
  -1  -6  12 41961.3 2507.85  16
  -1   6  12 47679.1 4055.31  13
   1   6 -12 37944.6 3239.15  14
  -1  -6  11 3321.54 457.339   3
   1  -6 -11 3865.18 482.593  15
  -1   6  11 4398.51 1135.62  13
  -1  -6  11 3415.79 495.793  16
  -1   6  11 4166.16 746.649  14
  -1  -6  10 67198.2 3591.72   3
  -1  -6  10 61764.7 3599.33  16
   1  -6 -10 73988.3 3595.88  15
  -1   6  10 78229.8 4370.58  14
  -1   6  10 71475.8 5104.72  13
   1   6 -10 65420.5 4592.10  14
   1  -6  -9 28006.8 1718.66   4
  -1   6   9 22496.1 2014.66  14
  -1  -6   9 24390.5 1631.38  16
  -1   6   9 27132.9 2672.21  13
  -1  -6   9 33101.2 3132.65  12
   1  -6  -9 26504.2 1566.59  15
   1   6  -9 21108.0 2221.06  14
  -1  -6   8 36533.6 2044.58   8
   1  -6  -8 37738.6 2100.83   4
   1  -6  -8 32342.5 2163.42  23
   1  -6  -8 35126.7 1917.93  15
  -1  -6   8 33341.5 3451.53  12
   1   6  -8 30959.2 2706.08  14
  -1  -6   8 29442.9 1962.74  16
  -1   6   8 35905.1 2546.01  14
  -1  -6   7 6298.35 628.851   8
   1  -6  -7 6791.33 674.259   4
  -1  -6   7 7208.27 784.394  22
   1  -6  -7 5929.50 547.891  15
  -1   6   7 5728.02 905.750  14
   1  -6  -7 6634.89 870.501  12
  -1  -6   7 6670.45 1517.21  12
   1   6  -7 7121.01 1114.98  14
   1  -6  -6 16241.8 1080.97   4
  -1  -6   6 13791.8 987.099   8
  -1   6   6 13934.0 1443.86  14
   1  -6  -6 12440.3 853.069  15
   1  -6  -6 12470.4 1283.28  12
  -1  -6   6 12549.9 1998.42  12
   1   6  -6 10230.5 1368.26  14
   1  -6  -5 10191.7 808.162   4
  -1  -6   5 8643.71 739.065   8
  -1   6   5 9660.47 1175.31  14
   1  -6  -5 8583.71 623.120  15
   1  -6  -5 8266.62 1022.87  12
  -1  -6   5 10178.3 1674.06  12
   1   6  -5 9353.34 1186.50  14
   1  -6  -4 14520.7 1031.86   4
  -1  -6   4 14323.6 992.337   8
  -1   6   4 16018.8 1530.63  14
   1  -6  -4 13731.5 1365.50  12
   1  -6  -4 13056.8 831.865  15
   1   6  -4 13815.2 1419.42  14
   1  -6  -3 46108.3 2437.65   4
   1  -6  -3 44416.3 3061.49  11
  -1  -6   3 48021.2 2420.08   8
  -1   6   3 47137.6 3070.57  14
   1  -6  -3 51724.4 3084.15  12
   1  -6  -3 40006.0 2186.65  15
   1   6  -3 45860.7 2958.69  14
   1  -6  -2 39525.4 2188.10   4
   1  -6  -2 39062.2 2751.88  11
  -1  -6   2 39488.6 2139.36   8
  -1   6   2 39393.7 2761.47  14
  -1  -6   2 37756.2 2030.84  15
   1   6  -2 38561.6 2606.45  14
   1  -6  -2 42163.0 2756.93  12
  -1  -6   1 44833.1 2372.36   4
   1  -6  -1 40932.2 2931.41  11
  -1  -6   1 47953.2 2420.92   8
  -1   6   1 45727.1 3049.74  14
   1  -6  -1 45233.2 2995.77  12
  -1  -6   1 45299.1 2326.68  15
   1   6  -1 41869.1 2788.39  14
  -1  -6   0 105613. 5246.98   4
   1  -6   0 99368.5 5860.32  11
  -1   6   0 113231. 6024.66  14
   1  -6   0 109355. 5960.25  12
  -1  -6   0 110863. 5211.63  15
   1   6   0 113944. 5766.79  14
  -1  -6  -1 425.330 163.184   4
   1  -6   1 647.533 285.096  11
   1  -6   1 430.983 303.498  12
   1   6   1 547.452 262.544  14
  -1  -6  -1 469.019 151.214  15
  -1   6  -1 595.855 299.735  14
  -1  -6  -2 120498. 6129.03   4
   1  -6   2 128519. 6798.13  11
   1   6   2 137566. 6563.62  14
  -1   6  -2 132361. 6949.23  14
   1  -6   2 146665. 7094.29  12
  -1  -6  -2 125395. 6093.85  15
  -1  -6  -3 24882.9 1422.13   4
   1  -6   3 19849.3 1773.06  11
   1   6   3 23633.0 1634.38  14
  -1   6  -3 23693.2 2016.54  14
   1  -6   3 25141.2 2047.92  12
  -1  -6  -3 22049.5 1332.41  15
  -1  -6  -4 74705.9 3535.42   4
   1  -6   4 69573.2 4117.42  11
   1   6   4 69689.9 3736.65  14
  -1   6  -4 70198.2 4381.48  14
   1  -6   4 59561.7 4158.89  12
  -1  -6  -4 65757.8 3437.73  15
  -1  -6  -5 20974.4 1350.71   4
   1  -6   5 19932.4 1753.00  11
   1  -6   5 22071.5 1376.54   8
   1   6   5 21598.2 1494.02  14
  -1  -6  -5 21672.7 1320.76  15
  -1  -6  -6 2046.86 327.760   4
   1  -6   6 1654.52 303.848   8
   1  -6   6 2410.82 572.662  11
  -1  -6  -6 2171.01 334.268  15
   1  -6   7 212.650 147.872   8
   1  -6   7 359.571 244.889  11
  -1   6  -7 559.895 226.247   1
   1  -6   7 302.883 158.331   3
  -1  -6  -7 223.103 205.865  23
   1  -6   7 110.506 245.799  12
  -1   6  -7 449.710 440.637  14
  -1  -6  -7 347.944 189.766  15
   1  -6   8 1719.27 337.587   8
   1  -6   8 1972.85 518.048  11
   1  -6   8 2469.26 353.259   3
  -1   6  -8 2191.22 406.271   1
  -1  -6  -8 1738.24 413.631  23
   1  -6   8 1774.67 583.897  12
   1   6   8 775.871 494.687  13
  -1  -6  -8 1746.77 336.264  15
  -1   6  -8 2524.13 818.932  14
   1  -6   9 37600.1 2213.12   3
  -1   6  -9 39570.9 2396.51   1
   1  -6   9 39059.4 2272.83   8
   1  -6   9 41307.4 2882.13  11
  -1   6  -9 34042.8 3321.21  14
   1  -6   9 40286.5 3026.43  12
   1   6   9 38307.2 3375.17  13
  -1  -6  -9 41405.1 2330.80  15
  -1   6 -10 13855.7 1172.97   1
   1  -6  10 14084.1 1505.62  11
   1  -6  10 13517.1 1092.14   8
  -1   6 -10 13831.0 1921.62  14
   1  -6  10 14113.9 1561.95  12
   1   6  10 14532.4 1949.01  13
  -1   6 -11 26422.7 1839.24   1
   1  -6  11 23671.8 2150.95  11
   1  -6  11 26422.7 1736.02   8
  -1   6 -11 31178.5 2897.51  14
   1  -6  11 27205.2 2273.80  12
   1   6  11 23352.2 2667.30  13
  -1   6 -12 40292.6 2497.09   1
   1  -6  12 36591.0 2320.60   8
  -1   6 -12 43652.3 3420.43  14
   1  -6  12 37183.0 2844.69  12
   1   6  12 35178.9 3466.59  13
  -1   6 -13 120.918 268.819   1
   1  -6  13 209.633 193.387   8
   1  -6  13 310.049 303.883  12
   1   6  13 205.809 323.437  13
  -1  -6 -13 685.852 311.163  15
  -1   6 -13 135.846 369.714  14
   1  -6  14 19503.6 1494.09   3
  -1   6 -14 25122.3 1761.69   1
   1  -6  14 20577.9 1556.19   8
  -1   6 -14 22301.5 2124.62  14
   1  -6  14 20654.9 1928.06  12
  -1  -6 -14 23916.4 1670.11  15
   1   6  14 22772.5 2741.90  13
   1  -6  15 8323.85 811.647   3
  -1   6 -15 7006.93 867.322   1
   1  -6  15 8373.65 840.475   8
  -1   6 -15 7098.00 1225.04   9
  -1   6 -15 7269.11 1081.94  14
   1  -6  15 8132.76 1097.75  12
  -1  -6 -15 8754.01 892.399  15
   1   6  15 6272.48 1444.64  13
   1  -6  16 17623.2 1303.60   3
  -1   6 -16 17022.7 1416.45   1
   1  -6  16 17965.1 1324.99   8
  -1   6 -16 14526.7 1761.19   9
  -1   6 -16 15597.5 1577.45  14
   1  -6  16 17511.3 1678.17  12
  -1  -6 -16 18950.7 1392.97  15
   1   6  16 15854.7 2250.64  13
   1  -6  17 9204.84 850.364   3
  -1   6 -17 11244.0 1017.38   1
   1  -6  17 8701.02 841.044   8
  -1  -6 -17 8500.14 867.940  15
   1   6  17 11110.5 1773.67  13
  -1   6 -18 17413.4 1309.30   1
   1  -6  18 15203.7 1180.94   3
   1  -6  18 15664.5 1172.20   8
  -1  -6 -18 16745.5 1246.83  15
  -1   6 -19 2448.44 433.978   1
   1  -6  19 3324.62 463.815   3
   1  -6  19 2798.08 400.706   8
  -1  -6 -19 3210.90 458.227  15
  -1   6 -20 9638.99 812.565   1
   1  -6  20 8299.28 709.381   8
  -1  -6 -20 9193.14 804.161  15
  -1   6 -21 1946.94 326.699   1
  -1  -6 -21 2405.62 369.497  15
  -1   6 -22 14079.0 953.067   1
  -1  -6 -22 14587.5 1225.52  23
  -1  -6 -22 13867.1 969.801  15
  -1   6 -23 5042.55 448.980   1
  -1  -6 -23 4985.73 620.278  23
  -1  -6 -23 4984.35 479.102  15
  -1   6 -24 16156.2 978.042   1
  -1  -6 -24 18665.9 1244.89  23
  -1  -6 -24 18710.8 1079.67  15
  -1  -7  24 1071.59 202.782   8
   1  -7 -24 616.728 222.839  23
  -1  -7  24 558.869 122.896  17
   1  -7 -24 723.208 169.717  15
  -1  -7  23 6463.76 577.454   8
   1  -7 -23 6424.85 706.070  23
  -1  -7  23 6270.77 511.523  17
   1  -7 -23 6817.66 570.921  15
  -1  -7  22 3364.25 422.769   8
   1  -7 -22 3663.67 549.520  23
  -1  -7  22 3206.09 370.326  17
  -1  -7  21 6032.29 635.299   8
   1  -7 -21 7403.06 865.231  23
  -1  -7  21 7221.53 627.865  17
  -1  -7  20 7670.62 746.900   8
  -1  -7  20 8621.70 726.516  17
   1  -7 -20 7595.20 946.387  23
  -1  -7  19 6497.30 690.281   8
   1  -7 -19 5785.63 851.521  23
   1  -7 -19 6054.14 620.551  15
  -1  -7  18 829.786 261.683   8
   1  -7 -18 666.776 335.066  23
   1  -7 -18 553.697 217.247  15
  -1  -7  17 13903.1 1159.02   8
   1  -7 -17 14865.4 1460.41  23
   1  -7 -17 13170.2 1067.22  15
  -1   7  17 15636.5 2239.42  13
  -1  -7  16 23163.8 1678.67   8
   1  -7 -16 26595.9 2063.82  23
  -1  -7  16 21899.5 1520.65  16
   1  -7 -16 27558.2 1668.70  15
  -1   7  16 23281.4 2942.60  13
   1   7 -16 26870.8 2322.89  14
  -1  -7  15 2420.60 455.550   8
   1  -7 -15 2830.02 649.291  23
   1   7 -15 2758.09 732.648  14
  -1   7  15 1451.84 768.824  13
  -1  -7  15 2557.03 414.285  16
   1  -7 -15 2933.90 453.830  15
  -1  -7  14 52023.5 3098.80   8
   1  -7 -14 54694.7 3439.50  23
  -1  -7  14 50235.9 2964.81  16
   1  -7 -14 59669.3 3052.62  15
  -1   7  14 48415.1 4584.05  13
   1   7 -14 53008.1 3887.26  14
  -1  -7  13 16538.5 1317.89   8
   1  -7 -13 14771.6 1460.70  23
  -1  -7  13 15591.7 1240.55  16
   1  -7 -13 18029.0 1276.90  15
  -1   7  13 17654.6 2419.48  13
   1   7 -13 16541.1 1896.54  14
  -1  -7  12 2863.26 425.929   3
   1  -7 -12 2421.01 558.052  23
  -1  -7  12 2320.14 426.691  16
  -1   7  12 3079.07 1014.41  13
   1  -7 -12 3113.73 454.294  15
  -1  -7  11 3044.61 454.431   3
   1  -7 -11 2662.21 568.920  23
  -1  -7  11 3956.34 558.758  16
   1  -7 -11 3768.78 489.242  15
  -1   7  11 4832.62 1222.13  13
  -1  -7  10 3809.25 515.126   3
   1  -7 -10 3507.35 613.267  23
  -1  -7  10 3943.85 543.752  16
  -1   7  10 3171.10 950.752  13
   1   7 -10 3677.03 897.575  14
   1  -7 -10 4854.72 539.393  15
   1  -7  -9 15576.5 1174.90   4
  -1  -7   9 13501.3 1077.26   3
   1  -7  -9 12060.8 1197.69  23
   1  -7  -9 13712.1 997.987  15
  -1   7   9 13207.6 1884.96  13
  -1   7   9 14067.8 1490.62  14
  -1  -7   9 11264.7 1036.95  16
   1   7  -9 12275.8 1664.42  14
  -1  -7   8 26856.6 1844.69   8
   1  -7  -8 36820.2 2038.78   4
  -1  -7   8 34428.2 2010.46   3
   1  -7  -8 29938.5 2099.07  23
  -1  -7   8 27279.6 1890.02  16
  -1   7   8 30613.7 2423.70  14
   1  -7  -8 31363.5 1793.53  15
   1   7  -8 27305.2 2679.47  14
  -1  -7   7 16056.3 1163.61   8
   1  -7  -7 17563.7 1080.29   3
   1  -7  -7 17014.5 1222.57   4
  -1  -7   7 12911.6 1262.29  22
   1  -7  -7 15135.6 1312.33  23
  -1   7   7 15932.4 1638.26  14
   1  -7  -7 17282.6 1076.03  15
  -1  -7   7 13060.6 1138.60  16
   1   7  -7 14238.2 1746.03  14
  -1  -7   6 2522.37 388.818   8
   1  -7  -6 2680.38 431.556   4
   1  -7  -6 1866.25 436.354  23
  -1  -7   6 2710.84 508.375  22
   1   7  -6 1549.79 538.951  14
   1  -7  -6 2619.57 608.194  12
  -1  -7   6 1608.83 347.669  16
  -1   7   6 2622.93 661.210  14
   1  -7  -6 2328.10 302.596  15
  -1  -7   5 7936.90 719.510   8
   1  -7  -5 9610.71 819.661   4
   1  -7  -5 6743.64 809.635  23
  -1   7   5 8890.88 1218.51  14
  -1  -7   5 7232.87 763.304  16
   1  -7  -5 7705.66 598.505  15
   1   7  -5 8038.34 1162.75  14
   1  -7  -5 8007.43 1100.23  12
  -1  -7   4 13006.0 999.342   8
   1  -7  -4 16844.2 1124.12   4
   1  -7  -4 13270.9 1160.16  23
  -1   7   4 14681.3 1568.12  14
  -1  -7   4 13495.6 1119.07  16
   1  -7  -4 17195.6 1621.88  12
   1  -7  -4 12189.4 829.596  15
   1   7  -4 13573.9 1476.22  14
  -1  -7   3 6513.49 629.250   8
   1  -7  -3 7095.14 690.030   4
   1  -7  -3 5969.95 717.185  23
  -1   7   3 5975.32 986.668  14
   1  -7  -3 7659.59 1087.32  12
   1   7  -3 7026.25 985.923  14
  -1  -7   2 43632.5 2602.78   4
   1  -7  -2 51028.8 2752.93   4
   1  -7  -2 51713.7 2890.17  23
  -1  -7   2 51333.3 2932.31  23
  -1  -7   2 51612.8 2935.76  22
  -1   7   2 52009.1 3484.07  14
   1  -7  -2 51265.5 3429.25  12
   1   7  -2 50222.4 3216.90  14
   1  -7  -1 11301.6 1312.57  11
   1  -7  -1 10769.4 913.373   4
  -1  -7   1 10571.3 831.305   4
  -1  -7   1 10245.5 985.957  23
   1  -7  -1 11252.6 988.266  22
   1  -7  -1 10007.8 955.282  23
  -1  -7   1 10563.4 1001.49  22
  -1   7   1 10730.7 1320.34  14
   1  -7  -1 12486.5 1406.30  12
  -1  -7   1 12463.7 807.362  15
   1   7  -1 10055.5 1134.39  14
   1  -7   0 17113.2 1600.27  11
  -1  -7   0 14786.6 1041.93   4
  -1  -7   0 15090.4 1223.58  22
  -1  -7   0 15280.8 1249.17  23
   1  -7   0 13813.2 1156.60  23
   1  -7   0 14405.5 1173.52  22
   1   7   0 14210.0 1371.90  14
  -1   7   0 16212.0 1628.07  14
  -1  -7   0 15428.8 988.202  15
   1  -7   0 14156.2 1556.01  12
   1  -7   1 8003.35 1089.53  11
  -1  -7  -1 9678.18 788.507   4
   1  -7   1 8175.25 855.059  23
  -1  -7  -1 9046.61 910.433  22
   1  -7   1 10189.9 914.585  22
  -1  -7  -1 11145.9 1005.52  23
   1   7   1 11209.2 1144.30  14
  -1   7  -1 9561.38 1218.95  14
   1  -7   1 11448.5 1371.06  12
  -1  -7  -1 10408.4 760.937  15
   1  -7   2 11436.4 1312.16  11
  -1  -7  -2 11424.0 923.647   4
   1  -7   2 12822.1 907.881   3
   1  -7   2 13448.1 1084.42  22
  -1  -7  -2 12551.0 1113.39  22
  -1  -7  -2 13217.1 1147.14  23
   1   7   2 12577.0 1209.15  14
  -1   7  -2 12839.8 1480.05  14
   1  -7   2 12727.5 1541.74  12
  -1  -7  -2 15192.3 954.603  15
   1  -7   3 20345.7 1775.32  11
  -1  -7  -3 18646.5 1261.32   4
   1  -7   3 18313.5 1210.19   3
  -1  -7  -3 20292.5 1481.42  22
  -1  -7  -3 19290.6 1478.77  23
   1  -7   3 18442.8 1391.54  22
   1   7   3 18484.8 1520.62  14
  -1   7  -3 19373.1 1888.33  14
   1  -7   3 20356.8 1986.95  12
  -1  -7  -3 20320.8 1238.73  15
   1  -7   4 9106.09 1142.36  11
  -1  -7  -4 9506.99 797.055   4
   1  -7   4 9156.56 747.453   3
  -1  -7  -4 10043.1 973.211  22
  -1  -7  -4 10521.9 1005.13  23
   1  -7   4 9365.75 896.806  22
  -1   7  -4 11366.3 1430.32  14
   1   7   4 10187.0 1005.59  14
   1  -7   4 9468.76 1340.36  12
  -1  -7  -4 9416.43 755.194  15
   1  -7   5 7795.64 1049.89  11
  -1   7  -5 7090.78 757.532   1
  -1  -7  -5 8540.15 726.077   4
   1  -7   5 5899.57 599.790   3
   1  -7   5 7229.49 768.929  22
  -1  -7  -5 6506.65 781.455  22
  -1  -7  -5 8225.18 878.990  23
  -1  -7  -5 6881.51 630.092  15
   1  -7   6 3422.85 696.646  11
  -1  -7  -6 3728.40 477.650   4
  -1   7  -6 3834.30 546.060   1
   1  -7   6 3601.67 447.780   3
  -1  -7  -6 3457.24 585.790  23
   1  -7   6 5061.18 612.958  22
  -1  -7  -6 3398.54 436.124  15
   1  -7   7 7046.28 1007.36  11
   1  -7   7 6860.24 669.796   3
  -1   7  -7 7340.10 797.429   1
   1  -7   7 7620.15 813.245  22
  -1  -7  -7 8635.88 927.366  23
   1  -7   7 6571.72 1154.22  12
  -1   7  -7 7131.64 1317.32  14
  -1  -7  -7 7047.91 683.017  15
   1  -7   8 4553.04 565.388   8
   1  -7   8 5811.92 905.494  11
   1  -7   8 5239.93 578.753   3
  -1   7  -8 5146.92 660.790   1
  -1  -7  -8 4486.56 689.338  23
   1  -7   8 2458.89 755.898  12
  -1   7  -8 3286.34 951.493  14
  -1  -7  -8 4437.54 548.502  15
   1   7   8 5108.15 1146.49  13
   1  -7   9 4678.85 820.165  11
   1  -7   9 5866.58 649.018   8
  -1   7  -9 7383.55 799.568   1
   1  -7   9 5920.89 644.314   3
  -1  -7  -9 4666.83 750.871  23
   1  -7   9 5932.36 1097.68  12
  -1   7  -9 5001.17 1176.79  14
  -1  -7  -9 4768.62 618.949  15
   1   7   9 5410.99 1239.10  13
   1  -7  10 16107.9 1279.39   8
  -1   7 -10 17039.8 1373.35   1
   1  -7  10 16455.4 1266.65   3
  -1  -7 -10 18504.9 1581.54  23
  -1   7 -10 17190.4 2205.89  14
   1  -7  10 17638.6 1915.39  12
  -1  -7 -10 17070.8 1313.60  15
   1   7  10 20247.1 2451.09  13
   1  -7  11 5006.87 658.818   8
  -1   7 -11 7675.61 840.722   1
   1  -7  11 6482.26 737.710   3
  -1  -7 -11 5658.29 857.408  23
   1   7  11 8306.95 1559.59  13
   1  -7  11 6672.49 1122.58  12
  -1   7 -11 7559.94 1356.66  14
  -1  -7 -11 6816.43 766.655  15
   1  -7  12 17786.6 1370.02   8
  -1   7 -12 18550.8 1462.35   1
   1  -7  12 15825.1 1304.53   3
  -1  -7 -12 18933.8 1690.81  23
  -1   7 -12 22099.7 2313.57  14
   1  -7  12 15834.2 1797.28  12
   1   7  12 16139.3 2305.63  13
   1  -7  13 3143.58 515.917   8
  -1   7 -13 2724.18 549.765   1
  -1  -7 -13 3155.46 677.976  23
   1   7  13 2250.99 911.558  13
  -1   7 -13 3508.74 854.567  14
   1  -7  13 3381.91 793.908  12
   1  -7  14 109.513 192.410   8
  -1   7 -14-62.8000 279.042   1
  -1  -7 -14 93.1933 253.593  23
  -1   7 -14 130.160 204.529  14
   1  -7  14 465.668 258.653  12
   1   7  14 693.716 629.045  13
  -1   7 -15 2683.45 737.061   9
   1  -7  15 2460.82 451.049   8
  -1   7 -15 2866.02 567.877   1
  -1  -7 -15 4318.31 779.592  23
   1  -7  15 4632.81 806.901  12
  -1  -7 -15 3880.36 593.637  15
  -1   7 -15 3133.87 685.178  14
   1   7  15 3405.23 1049.44  13
   1  -7  16 10892.4 966.126   8
  -1   7 -16 9348.47 998.590   1
  -1  -7 -16 12930.2 1351.34  23
  -1  -7 -16 10829.3 1007.47  15
   1   7  16 13188.1 1937.94  13
   1  -7  17 4051.34 515.182   8
   1  -7  17 3078.87 491.614   3
  -1   7 -17 3978.20 564.467   1
  -1  -7 -17 3651.78 708.639  23
  -1  -7 -17 3481.60 541.836  15
   1  -7  18 2665.11 410.538   8
  -1   7 -18 4399.81 554.499   1
   1  -7  18 3099.33 450.595   3
  -1  -7 -18 4223.89 701.370  23
  -1  -7 -18 3177.00 476.342  15
   1  -7  19 12150.9 895.285   8
   1  -7  19 12729.8 964.329   3
  -1   7 -19 10666.6 901.606   1
  -1  -7 -19 10967.7 1159.32  23
  -1  -7 -19 12097.6 951.734  15
  -1   7 -20 455.816 167.866   1
  -1  -7 -20 1051.70 364.696  23
  -1  -7 -20 864.408 235.314  15
  -1   7 -21 5152.18 495.670   1
  -1  -7 -21 6322.58 723.236  23
  -1  -7 -21 6423.35 585.087  15
  -1   7 -22 8904.04 654.737   1
  -1  -7 -22 9939.42 886.038  23
  -1  -7 -22 11641.3 785.319  15
  -1  -7 -23 2468.75 368.652  23
  -1  -7 -23 2604.03 314.945  15
  -1  -8  22 32558.0 1739.13   8
  -1  -8  22 30562.6 1659.96  17
   1  -8 -22 30346.5 1884.47  23
   1  -8 -22 29810.1 1679.50  15
  -1  -8  21 7008.98 623.816   8
   1  -8 -21 7687.34 804.369  23
  -1  -8  21 7486.54 609.127  17
   1  -8 -21 6945.05 605.344  15
  -1  -8  20 28172.6 1768.31   8
  -1  -8  20 31195.3 1747.54  17
   1  -8 -20 33477.1 2092.59  23
   1  -8 -20 28822.5 1724.71  15
  -1  -8  19 3608.32 488.340   8
  -1  -8  19 4629.27 503.707  17
   1  -8 -19 4619.91 701.737  23
   1  -8 -19 3682.82 459.640  15
  -1  -8  18 25992.5 1720.22   8
   1  -8 -18 26273.3 2005.82  23
   1  -8 -18 27554.0 1667.30  15
  -1  -8  17 1193.55 324.413   8
   1  -8 -17 1543.44 465.878  23
   1  -8 -17 1560.12 315.798  15
  -1  -8  16 34021.9 2191.41   8
   1  -8 -16 37160.0 2562.15  23
  -1  -8  16 34007.6 2043.69  16
   1  -8 -16 37939.3 2148.40  15
  -1  -8  15 8425.35 873.884   8
   1  -8 -15 8077.13 1034.82  23
  -1  -8  15 7726.29 752.184  16
   1  -8 -15 8485.13 794.963  15
  -1  -8  14 51027.9 2971.39   8
   1  -8 -14 45783.1 3173.93  23
   1  -8 -14 57345.7 2898.92  15
  -1  -8  14 46471.5 2809.31  16
  -1   8  14 49972.4 4465.71  13
   1   8 -14 49862.6 3753.90  14
   1  -8 -13 5260.14 794.202  23
  -1   8  13 4000.48 1172.83  13
  -1  -8  13 3560.64 541.857  16
   1  -8 -13 4385.44 571.688  15
   1  -8 -12 96925.6 5077.39  23
  -1  -8  12 90306.1 4664.30  16
  -1   8  12 86815.9 6375.62  13
   1  -8 -12 82797.2 4527.59  15
  -1  -8  11 5623.37 605.825   3
   1  -8 -11 5200.22 788.484  23
  -1  -8  11 4340.54 606.160  16
  -1   8  11 4517.54 1165.05  13
   1  -8 -11 4410.12 554.951  15
   1   8 -11 3453.13 930.083  14
  -1  -8  10 71849.5 3665.07   3
   1  -8 -10 66620.5 3959.76  23
  -1  -8  10 66955.9 3703.42  16
   1  -8 -10 68645.0 3575.96  15
  -1   8  10 61303.8 5116.84  13
   1   8 -10 57743.4 4599.88  14
  -1  -8   9 5068.02 634.721   8
   1  -8  -9 6341.42 730.292   4
  -1  -8   9 5863.95 659.702   3
   1  -8  -9 6194.29 831.399  23
  -1   8   9 6395.90 1373.07  13
  -1  -8   9 4602.60 642.922  16
   1   8  -9 6303.65 1187.47  14
   1  -8  -9 5413.96 570.941  15
  -1  -8   8 63938.9 3605.37   8
   1  -8  -8 72227.3 3720.47   4
   1  -8  -8 60875.1 3855.24  23
  -1  -8   8 63849.9 3657.60  16
   1  -8  -8 70946.4 3469.07  15
  -1   8   8 60384.5 4895.13  13
  -1   8   8 65719.3 4248.03  14
   1   8  -8 70027.1 4771.60  14
  -1  -8   7 5081.14 622.760   8
   1  -8  -7 6593.10 729.961   4
   1  -8  -7 6371.75 841.719  23
  -1  -8   7 6276.79 735.030  16
   1   8  -7 6923.54 1197.29  14
  -1   8   7 5516.91 958.033  14
   1  -8  -7 6163.03 563.094  15
  -1  -8   6 41075.2 2217.46   8
   1  -8  -6 35544.2 2224.79   4
  -1  -8   6 36795.4 2435.63  22
   1  -8  -6 36256.4 2423.28  23
  -1  -8   6 33139.5 2234.72  16
  -1   8   6 35996.0 2879.99  14
   1  -8  -6 34144.2 1953.56  15
   1   8  -6 37683.9 3029.01  14
  -1  -8   5 292.830 197.097   8
   1  -8  -5 89.7564 124.321   3
   1  -8  -5 48.5666 161.804   4
   1  -8  -5-66.1632 232.349  23
  -1   8   5-124.767 309.819  14
  -1  -8   5-55.5181 213.575  16
   1   8  -5-122.801 304.938  14
   1  -8  -5 468.106 343.839  12
   1  -8  -4 46960.9 2485.52   3
   1  -8  -4 49206.9 2716.21   4
  -1  -8   4 45998.1 2573.34   4
   1  -8  -4 46061.6 2878.10  23
  -1   8   4 51441.4 3590.60  14
   1  -8  -4 38852.3 3227.54  12
  -1  -8   4 44417.1 2792.23  16
   1   8  -4 46880.8 3341.61  14
   1  -8  -3 19231.4 1266.75   3
  -1  -8   3 18414.9 1327.20   4
   1  -8  -3 21652.7 1469.28   4
   1  -8  -3 23280.8 1658.69  22
   1  -8  -3 21009.1 1611.06  23
   1   8  -3 22870.2 1983.38  14
  -1   8   3 19043.2 1991.12  14
   1  -8  -3 21420.1 2043.55  12
   1  -8  -2 122790. 5670.16   4
  -1  -8   2 101566. 5456.54   4
   1  -8  -2 108108. 5384.58   3
   1  -8  -2 114507. 5822.06  22
   1  -8  -2 108280. 5778.76  23
   1   8  -2 117122. 6296.50  14
  -1   8   2 108303. 6450.10  14
   1  -8  -2 114590. 6507.45  12
  -1  -8   1 13342.7 973.753   4
   1  -8  -1 13076.7 1047.27   4
   1  -8  -1 11056.8 858.255   3
  -1  -8   1 12035.0 1150.89  23
   1  -8  -1 10121.0 1070.31  23
  -1  -8   1 11385.0 1134.01  22
   1  -8  -1 12619.3 1134.13  22
   1   8  -1 11171.5 1315.28  14
  -1   8   1 13670.7 1564.62  14
   1  -8  -1 10252.2 1418.19  12
  -1  -8   0 167380. 8157.40   4
   1  -8   0 156203. 8236.16   4
   1  -8   0 165755. 8068.29   3
  -1  -8   0 181770. 8574.73  23
  -1  -8   0 166640. 8504.88  22
   1  -8   0 177396. 8454.75  22
   1  -8   0 173186. 8456.64  23
   1   8   0 168352. 8797.91  14
  -1   8   0 164700. 9172.14  14
   1  -8   0 183422. 9373.44  12
  -1  -8   0 172585. 8040.06  15
   1  -8   1 674.557 205.338   3
  -1  -8  -1 1151.20 282.011   4
  -1  -8  -1 847.814 334.055  23
  -1  -8  -1 885.199 338.881  22
   1  -8   1 1012.61 344.284  22
   1  -8   1 657.746 507.482  12
   1   8   1 433.733 306.993  14
  -1  -8  -1 1070.15 233.409  15
  -1   8  -1 737.207 387.794  14
   1  -8   2 143739. 7758.06  11
  -1  -8  -2 131113. 6830.70   4
   1  -8   2 134930. 6766.71   3
   1  -8   2 141914. 7097.71  22
  -1  -8  -2 144944. 7209.98  22
  -1  -8  -2 149299. 7279.62  23
   1   8   2 130399. 7363.28  14
  -1   8  -2 133661. 7852.72  14
   1  -8   2 148138. 8152.06  12
  -1  -8  -2 150488. 6796.83  15
   1  -8   3 19507.9 1887.38  11
   1  -8   3 18631.2 1245.11   3
  -1  -8  -3 19472.4 1321.64   4
   1  -8   3 16647.2 1396.78  22
  -1  -8  -3 20015.6 1588.76  23
  -1  -8  -3 19290.5 1539.53  22
  -1   8  -3 18016.5 1940.03  14
   1  -8   3 21473.1 2202.73  12
  -1  -8  -3 18760.6 1243.61  15
   1  -8   4 78111.0 4985.09  11
   1  -8   4 78112.6 4198.22   3
  -1  -8  -4 83779.9 4289.67   4
  -1  -8  -4 83870.0 4643.48  23
  -1  -8  -4 85617.8 4612.33  22
   1  -8   4 85504.2 4489.97  22
  -1   8  -4 80920.2 5351.36  14
   1  -8   4 91464.4 5692.88  12
  -1  -8  -4 84581.4 4224.98  15
   1  -8   5 16592.9 1695.96  11
  -1   8  -5 19297.5 1389.42   1
  -1  -8  -5 15860.4 1191.61   4
   1  -8   5 14508.2 1135.99   3
  -1  -8  -5 15044.1 1372.54  22
  -1  -8  -5 16430.6 1442.20  23
   1  -8   5 17080.1 1348.43  22
  -1   8  -5 17254.0 1989.26  14
   1  -8   5 19212.5 2158.06  12
  -1  -8  -5 16494.6 1161.63  15
   1  -8   6 31289.6 2576.69  11
   1  -8   6 34287.4 2049.79   3
  -1   8  -6 38074.9 2270.34   1
  -1  -8  -6 34142.7 2372.19  23
   1  -8   6 33224.0 2199.33  22
  -1  -8  -6 35774.7 2352.44  22
  -1  -8  -6 32542.6 1995.45  15
   1  -8   7 523.637 228.728   3
  -1   8  -7 677.999 288.664   1
   1  -8   7 577.529 249.710  22
  -1  -8  -7 742.447 360.298  23
  -1  -8  -7 487.014 268.864  22
  -1  -8  -7 313.027 233.155  16
  -1  -8  -7 634.690 217.322  15
   1  -8   7 1685.45 648.879  12
  -1   8  -8 39315.5 2429.19   1
   1  -8   8 39555.2 2327.55   3
  -1  -8  -8 38945.2 2587.90  22
  -1  -8  -8 39082.8 2634.69  23
  -1   8  -8 39540.1 3593.99  14
  -1  -8  -8 36104.5 2212.73  15
   1  -8   8 40794.2 3470.71  12
  -1  -8  -8 36160.8 2245.49  16
   1   8   8 39458.9 3721.06  13
  -1   8  -9 16930.1 1349.45   1
   1  -8   9 16221.7 1264.91   3
  -1  -8  -9 17590.5 1555.94  23
  -1  -8  -9 17201.0 1495.46  22
  -1  -8  -9 14900.2 1197.44  15
  -1   8  -9 13509.1 2035.06  14
   1   8   9 17090.6 2305.60  13
   1  -8   9 16185.2 2013.21  12
  -1   8 -10 31201.8 2111.60   1
   1  -8  10 35079.3 2103.55   3
  -1  -8 -10 32061.6 2313.19  22
  -1  -8 -10 34752.4 2413.84  23
  -1  -8 -10 28798.3 1948.18  15
  -1   8 -10 31741.8 3224.44  14
   1   8  10 27693.6 3195.38  13
   1  -8  10 32800.3 2963.75  12
  -1   8 -11 33705.0 2149.46   1
   1  -8  11 32210.2 2050.61   3
  -1  -8 -11 34337.9 2437.79  23
  -1   8 -11 34247.0 3217.99  14
   1  -8  11 30186.0 2799.62  12
  -1  -8 -11 30590.2 1989.14  15
   1   8  11 27134.1 3217.78  13
   1  -8  11 29054.4 1861.57  16
  -1   8 -12 76138.6 3973.64   1
   1  -8  12 69804.8 3825.18   3
  -1  -8 -12 71219.2 4231.33  23
  -1   8 -12 82370.3 5286.50  14
  -1  -8 -12 61362.1 3751.91  15
   1   8  12 65390.9 5408.48  13
   1  -8  12 72482.0 4803.46  12
   1  -8  13 4253.81 581.879   3
  -1   8 -13 3447.29 589.704   1
  -1  -8 -13 5236.22 830.804  23
  -1   8 -13 3004.67 783.733  14
   1  -8  13 4577.10 911.680  12
  -1  -8 -13 4016.11 588.681  15
   1  -8  14 65519.6 3680.86   3
  -1   8 -14 71792.9 3861.40   1
  -1  -8 -14 78047.1 4298.95  23
  -1  -8 -14 63849.8 3707.86  15
   1  -8  15 8738.88 835.361   3
  -1   8 -15 7897.63 897.592   1
  -1  -8 -15 9828.70 1160.19  23
   1  -8  16 49684.9 2893.97   3
  -1   8 -16 52291.0 3012.15   1
  -1  -8 -16 55657.3 3416.43  23
  -1  -8 -16 56821.0 3218.48  22
  -1   8 -17 12697.6 1044.43   1
  -1  -8 -17 15718.8 1402.60  23
  -1  -8 -17 14428.3 1207.59  22
  -1   8 -18 12652.1 952.957   1
  -1  -8 -18 14474.2 1293.77  23
  -1  -8 -18 12663.9 1054.56  22
  -1   8 -19-26.8016 111.383   1
  -1  -8 -19 57.8712 222.634  23
  -1  -8 -19 173.147 148.954  15
  -1   8 -20 16582.3 1062.67   1
  -1  -8 -20 20832.9 1421.93  23
  -1  -8 -20 19745.1 1210.83  15
  -1  -8 -21 5123.68 585.005  23
  -1  -8 -21 5157.26 485.571  15
   1  -8  22 23083.1 1225.50  17
  -1  -9  20 3834.83 399.852  17
   1  -9 -20 4553.08 543.245  23
   1  -9 -20 3629.44 374.021  15
  -1  -9  19 4376.12 473.553   8
   1  -9 -19 4698.56 608.046  23
  -1  -9  19 3933.83 439.950  17
   1  -9 -19 3761.46 411.755  15
  -1  -9  18 1965.64 342.623   8
  -1  -9  18 2356.62 344.880  17
   1  -9 -18 2082.17 452.934  23
   1  -9 -18 1465.69 272.832  15
  -1  -9  17 4043.70 501.603   8
   1  -9 -17 3168.24 577.596  23
   1  -9 -17 3213.84 417.786  15
  -1  -9  16 888.079 286.057   8
   1  -9 -16 1111.96 372.266  23
  -1  -9  16 898.657 242.388  16
   1  -9 -16 791.580 222.450  15
  -1  -9  15 17588.1 1357.89   8
   1  -9 -15 21614.4 1687.02  23
  -1  -9  15 17249.2 1250.20  16
   1  -9 -15 20983.9 1337.19  15
   1  -9 -14 4599.79 740.239  23
  -1  -9  14 4908.32 585.736  16
   1  -9 -14 5233.14 582.967  15
   1  -9 -13 50453.2 3265.08  23
  -1  -9  13 52441.2 2965.18  16
   1  -9 -13 53510.6 2899.98  15
   1  -9 -12 1774.42 511.103  23
  -1  -9  12 2473.30 474.680  16
   1  -9 -12 2729.68 413.092  15
   1  -9 -11 87828.4 4944.18  23
   1   9 -11 92687.7 5966.10  14
  -1  -9  11 88283.1 4654.04  16
   1  -9 -11 87982.3 4468.01  15
  -1   9  11 77752.2 6106.33  13
  -1  -9  10 6591.11 734.555   8
   1  -9 -10 6685.79 901.870  23
  -1   9  10 4153.24 1113.77  13
  -1  -9  10 5174.50 709.928  16
   1   9 -10 5096.25 1131.59  14
   1  -9 -10 6274.38 608.380  15
   1  -9  -9 50914.7 3242.15  23
   1   9  -9 59284.5 4314.93  14
  -1  -9   9 49941.7 3011.43  16
   1  -9  -9 51593.8 2760.83  15
  -1   9   9 51638.4 4379.05  13
   1  -9  -8 5838.88 724.558   4
   1  -9  -8 6176.15 860.271  23
  -1  -9   8 7208.12 807.145  16
  -1   9   8 4198.07 1098.54  13
   1   9  -8 7067.24 1322.61  14
   1  -9  -8 5786.69 555.632  15
  -1  -9   7 10726.7 922.511   4
   1  -9  -7 10147.5 985.391   4
   1  -9  -7 11151.8 1181.90  23
   1   9  -7 14314.2 1826.02  14
  -1  -9   7 10745.3 1044.93  16
   1  -9  -6 12734.1 1118.40   4
  -1  -9   6 10689.4 938.519   4
   1  -9  -6 13230.3 1264.79  22
  -1  -9   6 12704.2 1254.84  22
   1  -9  -6 13449.6 1289.88  23
   1   9  -6 14215.2 1774.54  14
  -1   9   6 10079.5 1390.72  14
  -1  -9   6 12575.3 1165.12  16
  -1  -9   5 5344.41 623.197   4
   1  -9  -5 7218.06 772.637   4
   1  -9  -5 7567.66 921.542  23
  -1  -9   5 6779.11 890.727  22
   1  -9  -5 7714.71 923.693  22
  -1   9   5 5569.59 1038.42  14
  -1  -9   5 8351.53 916.887  16
   1   9  -5 6232.89 1117.86  14
   1  -9  -4 5407.50 668.419   4
  -1  -9   4 4039.32 532.196   4
   1  -9  -4 4883.39 723.954  22
   1  -9  -4 4137.79 686.447  23
   1   9  -4 5450.29 996.645  14
  -1   9   4 4087.18 878.154  14
  -1  -9   4 4654.39 722.556  16
  -1  -9   3 23509.2 1510.47   4
   1  -9  -3 23575.8 1643.53   4
   1  -9  -3 22175.2 1408.83   3
   1  -9  -3 22820.8 1780.04  22
   1  -9  -3 22943.5 1793.47  23
   1   9  -3 20409.7 2056.09  14
  -1   9   3 20191.2 2108.89  14
   1  -9  -3 22940.7 2245.94  12
   1  -9  -2 12287.9 1034.43   4
  -1  -9   2 10326.6 879.223   4
   1  -9  -2 10089.4 810.711   3
   1  -9  -2 9856.85 1063.51  23
   1  -9  -2 11499.9 1112.39  22
   1   9  -2 10155.9 1317.80  14
  -1   9   2 11461.0 1485.37  14
   1  -9  -2 6708.82 1208.01  12
   1  -9  -1 52587.7 2853.88   4
  -1  -9   1 44481.4 2647.83   4
   1  -9  -1 45054.2 2566.17   3
   1  -9  -1 47843.3 2968.86  22
  -1  -9   1 47077.2 3011.73  22
   1   9  -1 52346.3 3454.06  14
  -1   9   1 47680.3 3564.15  14
  -1  -9   1 51320.0 3190.53  16
   1  -9  -1 47280.9 3636.06  12
  -1  -9   0 3933.96 510.527   4
   1  -9   0 2754.72 405.161   3
   1  -9   0 3554.43 540.257   4
   1  -9   0 3781.22 619.659  22
  -1  -9   0 3414.67 629.905  22
   1   9   0 2845.40 678.672  14
  -1   9   0 2725.47 721.703  14
   1  -9   0 3135.78 820.816  12
  -1  -9   0 4239.42 777.103  16
  -1  -9  -1 87872.2 4571.46   4
   1  -9   1 87202.3 4472.23   3
   1  -9   1 93543.0 4710.94   4
  -1  -9  -1 99209.1 5051.46  23
  -1  -9  -1 83840.3 4883.58  22
   1  -9   1 82225.8 4786.00  22
   1   9   1 85278.6 5226.98  14
  -1   9  -1 84266.1 5502.41  14
  -1  -9  -1 100238. 5287.37  16
   1  -9   1 87843.6 5742.04  12
   1  -9   2 636.059 245.067   3
   1  -9   2 718.924 293.108   4
  -1  -9  -2 1150.42 312.461   4
  -1  -9  -2 744.362 332.698  23
  -1  -9  -2 1727.63 467.579  22
   1  -9   2 499.074 261.826  22
  -1   9  -2 816.273 428.905  14
  -1  -9  -2 458.385 456.790  16
   1  -9   2 1256.91 605.527  12
  -1  -9  -2 961.983 235.883  15
  -1  -9  -3 74871.0 3909.46   4
   1  -9   3 70347.1 3833.42   3
  -1  -9  -3 77468.6 4322.15  23
  -1  -9  -3 77405.7 4297.01  22
   1  -9   3 73669.8 4133.91  22
  -1   9  -3 69936.3 4911.68  14
  -1  -9  -3 81727.4 4532.39  16
   1  -9   3 68812.0 5100.18  12
  -1  -9  -3 72864.3 3793.09  15
  -1  -9  -4 11249.6 959.073   4
   1  -9   4 10238.5 923.521   3
  -1   9  -4 14186.9 1157.50   1
   1  -9   4 10889.4 1100.48  22
  -1  -9  -4 12790.3 1230.97  22
  -1  -9  -4 11263.4 1210.65  23
  -1   9  -4 11128.3 1612.87  14
  -1  -9  -4 14160.5 1353.94  16
   1  -9   4 12063.9 1762.77  12
  -1  -9  -4 11848.3 923.547  15
  -1   9  -5 34163.0 2191.06   1
   1  -9   5 33506.1 2060.63   3
  -1  -9  -5 30896.7 2299.32  22
  -1  -9  -5 33771.8 2395.05  23
   1  -9   5 31111.5 2179.55  22
  -1   9  -5 31378.0 3005.36  14
  -1  -9  -5 38261.7 2415.52  16
   1  -9   5 38824.4 3432.39  12
  -1  -9  -5 33204.6 1977.64  15
   1  -9   6 2644.10 443.332   3
  -1   9  -6 1830.20 423.110   1
  -1  -9  -6 1490.40 454.847  23
   1  -9   6 2481.17 494.409  22
  -1  -9  -6 1845.94 459.670  22
  -1  -9  -6 2264.52 473.484  16
  -1   9  -6 2141.55 773.783  14
  -1  -9  -6 2595.93 397.119  15
  -1   9  -7 10764.9 1028.26   1
   1  -9   7 10727.2 972.458   3
  -1  -9  -7 11916.6 1220.59  23
  -1  -9  -7 9807.54 1116.21  22
  -1  -9  -7 10408.5 982.842  16
   1  -9   7 10857.6 1740.76  12
  -1  -9  -7 9977.55 897.263  15
   1   9   7 8612.69 1728.51  13
   1  -9   8 104.021 216.115   3
  -1   9  -8-56.8269 227.538   1
  -1  -9  -8 80.6092 253.195  23
  -1  -9  -8 154.993 272.149  22
   1   9   8 672.451 497.841  13
   1  -9   8-182.394 452.915  12
  -1  -9  -8 44.9780 149.851  15
  -1  -9  -8 43.9212 195.103  16
  -1   9  -9 29641.1 1951.61   1
   1  -9   9 26311.6 1827.64   3
  -1  -9  -9 26631.0 2069.97  22
  -1  -9  -9 29070.5 2171.40  23
  -1   9  -9 24222.9 2830.09  14
   1  -9   9 27865.3 2813.59  12
   1   9   9 24262.8 2968.52  13
  -1  -9  -9 27626.8 1792.68  15
  -1   9 -10 2299.86 478.133   1
   1  -9  10 2678.62 499.920   3
  -1  -9 -10 2840.43 599.556  23
  -1  -9 -10 2571.97 584.653  22
   1   9  10 4525.89 1185.13  13
  -1   9 -10 2755.60 827.081  14
   1  -9  10 2515.37 421.368  16
  -1  -9 -10 3189.11 500.971  15
   1  -9  10 3113.37 842.944  12
  -1   9 -11 77816.4 4201.20   1
   1  -9  11 78975.4 4156.05   3
  -1  -9 -11 86634.1 4636.92  23
  -1  -9 -11 79192.2 4506.76  22
   1  -9  11 72085.2 3978.86  16
  -1  -9 -11 74341.0 4113.02  15
  -1   9 -12 326.483 270.465   1
   1  -9  12 144.048 213.577   3
  -1  -9 -12 549.139 359.366  22
  -1  -9 -12 84.7336 297.768  23
   1  -9  12 298.220 190.029  16
  -1  -9 -12 207.239 215.563  15
   1  -9  13 68016.7 3624.52   3
  -1   9 -13 66479.0 3709.44   1
  -1  -9 -13 68563.5 3968.94  22
  -1  -9 -13 69637.9 4096.11  23
  -1  -9 -13 64850.6 3679.18  15
  -1   9 -14 2706.62 500.944   1
   1  -9  14 4830.38 555.470   3
  -1  -9 -14 3852.97 629.823  22
  -1  -9 -14 2655.55 619.792  23
  -1  -9 -14 3534.25 529.456  15
  -1   9 -15 27927.3 1930.47   1
   1  -9  15 36198.9 1967.61   3
  -1  -9 -15 31617.7 2299.61  23
  -1  -9 -15 32020.0 2146.16  22
  -1  -9 -15 32784.2 2003.93  15
  -1   9 -16 5226.56 564.001   1
   1  -9  16 6845.62 636.338   3
  -1  -9 -16 5683.71 778.473  23
  -1  -9 -16 5512.34 672.781  22
  -1  -9 -16 4788.70 587.102  15
  -1   9 -17 9653.58 780.010   1
   1  -9  17 12416.6 873.344   3
  -1  -9 -17 11596.5 1096.93  23
  -1  -9 -17 11179.5 893.102  15
  -1  -9 -18 1948.24 423.348  23
  -1  -9 -18 1893.05 307.538  15
  -1  -9 -19 3469.40 497.402  23
  -1  -9 -20 571.015 195.521  23
   1 -10 -18 8933.06 809.194  23
  -1 -10  18 9269.36 681.190  17
   1 -10 -17 280.618 201.636  23
  -1 -10  17 327.650 163.878  17
  -1 -10  16 6086.43 530.544  16
   1 -10 -16 7097.76 769.120  23
   1 -10 -15 412.633 285.715  23
   1 -10 -15 185.226 265.953  22
  -1 -10  15 355.053 186.444  16
   1 -10 -14 253.240 233.537  23
   1 -10 -14 200.689 257.668  22
  -1 -10  14 345.720 176.411  16
   1 -10 -13 132.922 221.439  23
   1 -10 -13-282.076 350.236  22
  -1 -10  13 80.2508 189.078  16
   1 -10 -12 5237.17 794.981  22
   1 -10 -12 4674.13 711.175  23
  -1 -10  12 5162.19 620.543  16
   1 -10 -11 1054.24 390.270  23
   1 -10 -11 2070.20 519.300  22
  -1 -10  11 1188.27 325.307  16
  -1 -10  10 10349.3 922.240   4
   1 -10 -10 12426.2 1211.11  23
   1 -10 -10 12755.5 1230.21  22
  -1 -10  10 11461.6 1046.24  16
  -1 -10   9 2594.93 413.652   4
   1 -10  -9 2243.93 540.461  23
   1 -10  -9 3042.89 594.886  22
  -1 -10   9 2813.66 511.847  16
  -1 -10   8 216.780 153.534   4
   1 -10  -8 1027.38 355.772  23
   1 -10  -8 589.236 317.403  22
  -1 -10   8 916.752 360.481  16
  -1 -10   7 4947.03 573.207   4
   1 -10  -7 5401.70 659.052   4
   1 -10  -7 4136.49 714.308  23
   1 -10  -7 5045.04 748.464  22
  -1 -10   7 4153.25 657.521  16
  -1 -10   6 13696.1 1091.65   4
   1 -10  -6 15078.4 1221.72   4
   1 -10  -6 14861.9 1397.75  23
   1 -10  -6 15466.6 1384.81  22
  -1 -10   6 14832.8 1297.84  16
   1 -10  -5 262.480 226.059   4
  -1 -10   5 330.551 159.341   4
   1 -10  -5 361.801 289.943  22
   1 -10  -5 592.559 368.024  23
   1  10  -5-144.119 277.429  14
  -1 -10   5 130.210 250.702  16
   1 -10  -4 8307.00 824.020   4
  -1 -10   4 5391.23 619.232   4
   1 -10  -4 7222.69 908.562  23
   1 -10  -4 7182.74 905.710  22
  -1  10   4 7659.92 1154.63  14
  -1 -10   4 6241.68 845.711  16
   1  10  -4 6022.40 1051.28  14
  -1 -10   3 537.460 202.264   4
   1 -10  -3 1020.12 322.420   4
   1 -10  -3 1208.63 387.897  22
   1  10  -3 388.602 250.874  14
  -1  10   3 652.609 325.432  14
   1 -10  -2-53.6125 168.687   4
  -1 -10   2 292.022 179.699   4
   1 -10  -2 355.252 284.657  22
   1  10  -2 247.679 194.741  14
  -1 -10   2 460.104 340.776  16
  -1  10   2 399.418 256.278  14
   1 -10  -1 1745.69 394.335   4
  -1 -10   1 1250.99 295.444   4
   1 -10  -1 1600.34 447.975  22
  -1 -10   1 1139.14 437.541  16
  -1  10   1 929.590 492.836  14
   1 -10   0 9761.74 922.458   4
  -1 -10   0 8171.70 785.791   4
   1 -10   0 8623.41 792.292   3
   1 -10   0 9601.19 1018.60  22
  -1 -10   0 8239.25 1019.40  22
  -1 -10   0 10887.1 1217.82  16
  -1  10   0 8384.65 1292.24  14
   1 -10   0 9475.68 1444.88  12
  -1 -10  -1 2571.21 423.706   4
   1 -10   1 2892.08 443.175   3
   1 -10   1 4472.23 681.648  22
  -1 -10  -1 2669.96 575.860  22
  -1 -10  -1 4005.52 737.031  16
  -1  10  -1 3235.35 790.363  14
   1 -10   1 3938.36 936.224  12
  -1 -10  -2 2526.90 421.866   4
   1 -10   2 3973.28 517.730   3
  -1  10  -2 3151.38 534.033   1
   1 -10   2 3724.28 605.883  22
  -1 -10  -2 2666.99 569.382  22
  -1  10  -2 3475.54 828.846  14
  -1 -10  -2 3174.40 701.175  16
   1 -10   2 2483.49 792.539  12
  -1  10  -3 8665.44 866.085   1
  -1 -10  -3 7314.82 729.947   4
   1 -10   3 6892.24 732.301   3
   1 -10   3 7796.09 892.028  22
  -1 -10  -3 8859.16 999.033  22
  -1 -10  -3 7168.09 970.975  16
  -1  10  -3 4793.01 1036.05  14
   1 -10   3 7652.75 1378.94  12
  -1  10  -4 3534.43 559.996   1
   1 -10   4 3986.41 541.822   3
  -1 -10  -4 3535.29 637.589  23
  -1 -10  -4 4534.10 724.655  22
   1 -10   4 3004.40 563.588  22
  -1 -10  -4 3561.95 652.122  16
  -1  10  -4 5103.91 1029.68  14
   1 -10   4 3272.60 940.106  12
  -1 -10  -4 3704.68 449.229  15
   1 -10   5 3004.69 486.949   3
  -1  10  -5 3565.58 556.912   1
  -1 -10  -5 2409.75 561.308  23
  -1 -10  -5 2100.42 516.547  22
   1 -10   5 3832.34 584.898  22
  -1 -10  -5 2656.62 541.570  16
  -1 -10  -5 2882.58 400.308  15
   1 -10   6 18506.2 1342.21   3
  -1  10  -6 17614.8 1357.65   1
  -1 -10  -6 18044.9 1552.66  22
  -1 -10  -6 16241.4 1519.38  23
  -1 -10  -6 17656.6 1366.48  16
  -1 -10  -6 15195.2 1162.73  15
   1 -10   7 393.122 225.307   3
  -1  10  -7 158.052 203.011   1
  -1 -10  -7 76.6201 225.426  22
  -1 -10  -7 391.531 301.465  23
  -1 -10  -7 183.337 197.482  16
  -1 -10  -7 461.561 191.384  15
  -1  10  -8 23130.2 1615.68   1
   1 -10   8 22680.9 1569.04   3
  -1 -10  -8 22401.7 1813.61  22
  -1 -10  -8 25067.8 1896.92  23
  -1 -10  -8 19953.6 1423.45  16
   1 -10   8 21584.8 1556.17  16
  -1 -10  -8 23602.4 1499.53  15
  -1  10  -9 253.410 245.364   1
   1 -10   9-46.4372 230.658   3
  -1 -10  -9 76.3684 268.215  22
  -1 -10  -9-78.0288 259.986  23
   1 -10   9 268.078 210.546  16
  -1 -10  -9 83.3658 138.926  15
   1 -10  10 1050.39 314.356   3
  -1  10 -10 1043.06 319.952   1
  -1 -10 -10 1083.00 431.813  23
  -1 -10 -10 744.352 333.608  22
   1 -10  10 1025.64 276.935  16
  -1 -10 -10 975.439 265.954  15
   1 -10  11 122.652 198.030   3
  -1  10 -11 142.480 211.087   1
  -1 -10 -11 152.201 280.378  23
  -1 -10 -11 214.548 238.363  22
  -1 -10 -11 214.930 165.517  15
   1 -10  11 110.195 168.336  16
   1 -10  12 2145.56 357.197   3
  -1  10 -12 2711.93 453.933   1
  -1 -10 -12 1694.39 491.196  23
  -1 -10 -12 1393.79 398.915  22
   1 -10  12 1702.52 308.684  16
  -1 -10 -12 1730.65 354.513  15
   1 -10  13 413.602 206.234   3
  -1  10 -13 208.719 179.669   1
  -1 -10 -13 69.8707 338.284  23
  -1 -10 -13-59.7176 239.206  22
  -1 -10 -13 243.010 168.429  15
  -1  10 -14 6656.15 661.076   1
   1 -10  14 7336.84 653.351   3
  -1 -10 -14 7346.38 791.980  22
  -1 -10 -14 7215.50 868.387  23
  -1 -10 -14 7355.17 689.709  15
   1 -10  15 594.642 185.117   3
  -1  10 -15 535.988 167.648   1
  -1 -10 -15 517.251 293.582  23
  -1 -10 -15 545.746 225.025  22
  -1 -10 -15 609.591 197.073  15
  -1 -10 -16 1139.04 320.807  23
  -1 -10 -16 1291.06 243.682  15
  -1 -10 -17 861.628 254.402  23
  -1 -10 -17 299.793 137.241  15
  -1 -11  15 12273.8 843.450  16
  -1 -11  15 17576.8 976.483  17
   1 -11 -15 15844.9 1136.34  22
   1 -11 -15 13412.8 1058.70  23
   1 -11 -14 1193.05 318.822  22
   1 -11 -14 1248.81 326.160  23
  -1 -11  14 1394.32 254.026  17
  -1 -11  14 1256.79 237.742  16
   1 -11 -13 8927.34 903.550  23
  -1 -11  13 10407.4 793.550  17
   1 -11 -13 11354.4 1018.21  22
  -1 -11  13 9781.59 768.662  16
  -1 -11  12 977.531 239.490  17
   1 -11 -12 566.261 322.676  22
   1 -11 -12 848.949 296.822  23
  -1 -11  12 724.908 239.056  16
  -1 -11  11 4575.52 543.438  17
   1 -11 -11 4316.09 626.681  23
   1 -11 -11 5447.60 711.486  22
  -1 -11  11 5285.80 592.508  16
  -1 -11  10 200.765 172.794  17
   1 -11 -10 122.775 215.653  22
   1 -11 -10 58.2135 233.157  23
  -1 -11  10 131.293 211.924  16
   1 -11  -9 17665.1 1513.13  22
   1 -11  -9 19627.2 1531.55  23
  -1 -11   9 21506.0 1462.44  16
   1 -11  -8 317.174 264.082  22
  -1 -11   8 403.028 256.891  16
   1 -11  -7 49365.9 3002.59  22
  -1 -11   7 48537.2 2877.31  16
  -1 -11   6 272.629 184.094  17
   1 -11  -6 260.157 298.164  22
  -1 -11   6 616.100 340.995  16
   1 -11  -5 68144.3 2037.99   4
   1 -11  -5 65167.1 2368.27  22
  -1 -11   5 70899.7 2349.51  16
  -1 -11   4 229.469 135.434   4
   1 -11  -4 3523.77 588.974  22
  -1 -11   3 42495.5 2484.41   4
   1 -11  -3 49830.7 2879.06  22
  -1 -11   2 5717.80 604.937   4
   1 -11  -2 7009.69 838.999  22
  -1 -11   2 6221.17 842.195  16
   1 -11  -1 18215.0 1465.86  22
  -1 -11   1 20753.8 1621.71  16
  -1 -11   0 663.890 211.039   4
  -1  11   0 863.444 299.996   1
   1 -11   0 571.004 324.290  22
  -1 -11   0 531.677 387.715  16
  -1  11  -1 3155.68 519.675   1
  -1 -11  -1 4188.08 674.775  22
   1 -11   1 3553.82 591.526  22
  -1 -11  -1 4950.29 761.237  16
  -1  11  -2 793.870 276.057   1
  -1 -11  -2 417.060 289.356  22
   1 -11   2 367.470 263.996  22
  -1 -11  -2 73.0338 353.961  16
  -1  11  -3 8670.48 844.257   1
  -1 -11  -3 8050.79 960.628  22
   1 -11   3 7423.94 865.013  22
  -1 -11  -3 8169.78 949.451  16
  -1  11  -4 909.317 299.319   1
  -1 -11  -4 1037.46 371.096  22
  -1 -11  -4 1117.29 399.765  16
  -1  11  -5 40042.2 2410.10   1
  -1 -11  -5 40099.7 2656.98  22
   1 -11   5 44548.8 2508.77  16
  -1 -11  -5 38617.7 2438.03  16
  -1  11  -6 636.262 237.784   1
  -1 -11  -6 410.806 304.961  22
   1 -11   6 707.523 273.100  16
  -1 -11  -6 289.788 221.618  16
  -1  11  -7 81807.1 4414.52   1
   1 -11   7 91418.2 4366.96   3
  -1 -11  -7 83263.9 4713.87  22
   1 -11   7 83923.1 4450.17  16
   1 -11   8 368.455 198.706   3
   1 -11   8 556.085 225.963   4
  -1  11  -8 637.257 276.441   1
  -1 -11  -8 925.844 389.559  22
  -1 -11  -8 668.781 357.219  23
   1 -11   8 954.733 292.814  16
   1 -11   9 46647.6 2896.76   4
   1 -11   9 54776.2 2807.57   3
  -1  11  -9 55479.1 2931.15   1
  -1 -11  -9 51628.3 3159.48  22
  -1 -11  -9 58067.8 3254.88  23
   1 -11   9 51739.2 2864.65  16
   1 -11  10 114.448 145.728   3
   1 -11  10 129.213 172.560   4
  -1  11 -10 75.4207 177.772   1
  -1 -11 -10 178.291 238.033  22
  -1 -11 -10 125.525 220.485  23
   1 -11  10 196.524 170.711  16
  -1  11 -11 14051.8 1042.19   1
   1 -11  11 13487.7 1077.46   4
   1 -11  11 15968.5 994.183   3
  -1 -11 -11 15063.6 1231.76  22
   1 -11  11 13394.1 963.286  16
   1 -11  12 119.351 124.545   3
   1 -11  12 259.547 148.638   4
  -1 -11 -12 55.2017 229.485  23
  -1 -11 -12 229.361 197.428  22
   1 -11  13 2420.71 361.360   4
  -1 -11 -13 3165.15 507.910  23
  -1 -11 -13 3380.25 456.102  22
   1 -11  14 288.227 140.196   4
  -1 -11 -14 340.127 195.155  23
   1 -12 -10 8975.61 822.783  22
  -1 -12  10 8174.38 688.610  16
   1 -12  -9 2470.04 439.972  22
  -1 -12   9 3504.73 440.436  16
   1 -12  -8 32765.3 2091.97  22
   1 -12  -8 33712.7 1900.23  16
  -1 -12   8 35121.5 2013.19  16
   1 -12  -7 3929.36 565.643  22
   1 -12  -7 4469.98 506.593  16
  -1 -12   7 3613.95 502.247  16
   1 -12  -6 61506.2 3474.49  22
   1 -12  -6 64701.2 3392.86  16
  -1 -12   6 62927.8 3419.05  16
   1 -12  -5 249.813 242.661  22
  -1 -12   5 753.603 310.076  16
  -1  12   4 64708.8 3427.90   1
   1 -12  -4 63680.2 3550.51  22
  -1  12   3 4090.30 515.928   1
   1 -12  -3 5080.21 632.641  22
  -1  12   2 28100.4 1779.03   1
   1 -12  -2 28508.8 1902.96  22
  -1 -12   2 30962.9 2028.39  16
  -1  12   1 4003.76 506.369   1
   1 -12  -1 4126.32 580.370  22
  -1 -12   1 4707.64 664.593  16
  -1  12   0 12038.4 1004.85   1
   1 -12   0 14144.2 1157.07  22
  -1 -12   0 13868.1 1228.88  16
   1 -12   0 15583.1 1206.04  16
  -1  12  -1 190.926 153.078   1
  -1 -12  -1 237.882 238.238  22
   1 -12   1 202.680 195.068  22
   1 -12   1 243.923 223.499  16
  -1 -12  -1-56.6945 218.228  16
  -1  12  -2 10473.5 889.116   1
  -1 -12  -2 11557.4 1091.37  22
   1 -12   2 12027.3 1015.57  16
  -1 -12  -2 12211.1 1075.45  16
   1 -12   3 4017.97 506.207   4
  -1  12  -3 3421.61 461.676   1
  -1 -12  -3 4728.44 670.388  22
   1 -12   3 3776.68 531.384  16
  -1 -12  -3 3502.67 529.755  16
  -1  12  -4 15401.9 1089.05   1
   1 -12   4 16056.2 1140.38   4
  -1 -12  -4 16006.5 1310.28  22
   1 -12   4 14805.1 1161.72  16
  -1 -12  -4 14457.0 1110.00  16
  -1  12  -5 3678.91 461.045   1
   1 -12   5 4026.39 496.360   4
  -1 -12  -5 3928.68 595.656  22
   1 -12   5 4479.86 545.072  16
  -1  12  -6 35049.8 1997.00   1
   1 -12   6 33496.7 2044.52   4
  -1 -12  -6 37083.4 2278.60  22
   1 -12   6 36389.4 2074.43  16
   1 -12   7 217.414 161.095   4
  -1  12  -7 115.247 163.280   1
  -1 -12  -7 413.683 243.722  22
   1 -12   7 33.0689 180.028  16
   1 -12   8 32314.8 1935.93   4
  -1 -12  -8 34709.5 2117.10  22
   1 -12   8 33981.0 1893.95  16
   1 -12   9 1131.94 247.997   4
  -1 -12  -9 1447.50 322.556  22
   1 -12   9 1405.69 257.679  16
  -2   0  28 5896.91 474.479   2
  -2   0  26 19786.2 1218.30   2
  -2   0  24 43124.6 2473.04   2
   2   0 -24 48228.4 2417.51  15
   2   0 -22 119726. 6459.85  10
  -2   0  22 108236. 5495.39   2
  -2   0  22 110672. 6997.53  19
  -2   0  22 107023. 7096.30  13
   2   0 -20 110871. 6321.49  10
  -2   0  20 101469. 5384.91   2
  -2   0  20 117547. 7326.76  19
  -2   0  20 100471. 6866.40  13
   2   0 -18 15610.9 1868.70  10
  -2   0  18 17272.4 1431.64   2
  -2   0  18 15664.9 2513.95  19
  -2   0  18 15597.6 2109.16  13
   2   0 -16 5044.85 1203.60  10
  -2   0  16 5509.03 858.694   2
  -2   0  16 7649.01 1998.62  19
  -2   0  16 6474.98 1253.66  13
   2   0 -14 80886.9 5527.11  10
  -2   0  14 75721.5 4715.57   2
  -2   0  14 75466.0 6933.00  19
   2   0 -12 420088. 19404.1  10
  -2   0  12 424389. 20979.5  19
  -2   0  12 368136. 19949.1  13
   2   0 -10 361478. 17202.5  10
  -2   0  10 366005. 18028.4  19
  -2   0  10 368439. 18067.5  13
   2   0  -8 260053. 12460.6  10
  -2   0   8 252105. 12876.4  19
  -2   0   8 277981. 13106.7  13
   2   0  -6 51776.1 2789.28  11
   2   0  -6 54408.1 2961.32  10
  -2   0   6 49634.2 2469.41   7
  -2   0   6 52350.5 3175.70  19
  -2   0   6 57743.7 3088.44  13
   2   0  -4 55802.3 2961.43  11
   2   0  -4 56218.7 3111.74  10
  -2   0   4 57130.6 3266.41  19
  -2   0   4 50762.5 2745.20  13
  -2   0   2 122403. 6456.43   9
   2   0  -2 121578. 6190.12  11
  -2   0   2 116093. 6291.02  19
  -2   0   2 135203. 6400.67   5
  -2   0   0 506042. 25782.0   9
  -2   0   0 539153. 25450.5   5
  -2   0   0 566117. 25452.7  19
   2   0   0 569586. 25539.8  11
  -2   0  -2 485833. 25298.1   9
  -2   0  -2 530354. 24885.9   5
  -2   0  -2 551811. 24793.4  19
   2   0   2 547206. 25081.3  11
  -2   0  -4 187522. 9803.40   5
  -2   0  -4 217095. 9696.16  19
   2   0   4 209221. 10215.5  11
   2   0   4 191674. 9251.07  13
  -2   0  -6 79002.6 4574.48   5
  -2   0  -6 79439.2 3915.64   6
  -2   0  -6 90007.8 5217.90   9
   2   0   6 86486.1 4403.83  13
  -2   0  -8 51485.7 3418.62   5
  -2   0  -8 57438.4 3737.56   9
  -2   0  -8 48638.2 2603.57   6
   2   0   8 54217.6 3339.61  13
  -2   0 -10 75315.9 4982.77   5
  -2   0 -10 69276.6 4479.65   9
   2   0  10 63978.9 4312.36  13
  -2   0 -12 164422. 8688.61   9
  -2   0 -12 159458. 7823.94  21
   2   0  12 169623. 8891.71  13
  -2   0 -14 270073. 12409.5   1
  -2   0 -14 275314. 12524.8  18
  -2   0 -14 261168. 12415.5  21
   2   0  14 279707. 13700.9  13
  -2   0 -16 159237. 10714.2   5
  -2   0 -16 168918. 7998.00  21
  -2   0 -16 160977. 8088.17  18
   2   0  16 159347. 9224.99  13
   2   0  16 157803. 9734.84  11
  -2   0 -18 57985.2 3127.20   6
  -2   0 -18 59345.7 4745.63   5
  -2   0 -18 49645.8 2981.96  18
   2   0  18 47631.0 4228.27  11
  -2   0 -20 10714.0 930.746   6
  -2   0 -20 13077.5 1081.49   1
  -2   0 -20 10329.0 1647.02   5
  -2   0 -20 11304.3 947.372  18
   2   0  20 11148.8 1704.95  11
  -2   0 -22 12011.3 943.770   6
  -2   0 -22 13495.6 957.196  18
   2   0  24 39082.4 1982.58   2
  -2   0 -24 36110.6 2052.07   6
   2   0  26 37796.6 1817.22   2
  -2   0 -26 32175.1 1832.61   6
  -2   1  28 3110.83 318.094   2
  -2   1  27 2423.91 305.031   2
   2  -1 -27 2442.26 263.108  15
  -2   1  26 2915.24 349.942   2
   2  -1 -26 3057.52 318.512  15
  -2   1  25 31047.1 1799.70   2
   2  -1 -25 32619.9 1750.16  15
  -2   1  24 5060.23 533.329   2
   2   1 -24 5649.60 484.741  15
   2  -1 -24 5611.27 519.677  15
  -2   1  23 54830.2 2921.00   2
   2  -1 -22 2133.58 603.180  10
   2   1 -22 2440.31 622.733  10
  -2   1  22 2561.80 395.588   2
  -2  -1  22 4361.28 1009.58  19
  -2   1  22 2812.40 787.715  19
  -2   1  22 1849.18 690.527  13
  -2  -1  22 2705.00 783.919  13
   2  -1 -21 50582.8 3529.23  10
   2   1 -21 47185.3 3453.53  10
  -2   1  21 51133.7 2789.88   2
  -2   1  21 45568.5 4026.90  19
  -2  -1  21 55559.4 4304.67  19
  -2   1  21 50025.4 4154.93  13
  -2  -1  21 44584.1 3986.87  13
   2   1 -20 807.272 480.318  10
  -2   1  20 661.763 279.709   2
  -2   1  20 1208.33 592.616  19
  -2   1  20 572.268 424.949  13
  -2  -1  20 752.112 512.527  13
   2   1 -19 14294.1 1649.94  10
  -2   1  19 14800.4 1213.81   2
  -2   1  19 13842.4 2140.66  19
  -2  -1  19 10538.8 1757.70  13
  -2   1  19 13390.2 1938.82  13
   2   1 -18 2173.93 728.682  10
  -2   1  18 2838.41 526.505   2
  -2   1  18 1590.33 887.185  19
  -2   1  18 1471.14 682.705  13
  -2  -1  18 1118.44 554.356  13
   2   1 -17 1195.47 600.007  10
  -2   1  17 1221.11 401.345   2
  -2   1  17 1801.68 1001.39  19
  -2  -1  17 950.779 237.395  17
  -2   1  17 532.950 443.404  13
  -2  -1  17 1097.45 499.557  13
   2   1 -16 1993.27 786.893  10
  -2   1  16 1336.44 452.652   2
  -2  -1  16 1836.76 312.265  17
  -2   1  16 1947.58 1022.85  19
  -2   1  16 3732.83 907.367  13
  -2  -1  16 1606.99 691.767  13
   2   1 -15 7370.83 1479.60  10
  -2   1  15 6618.64 949.461   2
  -2  -1  15 10292.9 787.804  17
  -2   1  15 4260.19 1551.75  19
  -2  -1  15 12953.3 1760.50  13
  -2   1  15 10625.3 1557.50  13
   2   1 -14 10304.5 1601.22  10
  -2  -1  14 13018.5 1281.37   2
  -2   1  14 11656.9 1222.99   2
  -2   1  14 14175.1 2387.27  19
  -2  -1  14 13878.9 1833.66  13
  -2   1  14 17482.1 1973.51  13
   2   1 -13 56087.9 3906.76  10
  -2   1  13 63899.1 5111.01  19
  -2  -1  13 58562.0 4283.67  13
  -2   1  13 50349.1 3960.93  13
   2   1 -12 20201.1 1786.56  10
  -2   1  12 17018.7 2220.79  19
  -2  -1  12 18255.1 2055.73  13
  -2   1  12 19396.9 2042.97  13
   2   1 -11 212804. 10184.4  10
  -2   1  11 197678. 11008.0  19
  -2  -1  11 192337. 10858.4  13
  -2   1  11 211345. 10951.4  13
   2   1 -10 220.957 203.887  10
  -2   1  10 445.810 303.461  19
  -2   1  10 116.876 318.200  13
  -2  -1  10 568.969 379.338  13
   2   1  -9 194117. 9357.98  10
  -2   1   9 178328. 9813.99  19
  -2  -1   9 197429. 9981.19  13
  -2   1   9 201209. 10135.0  13
   2  -1  -8 8123.12 824.573  11
   2   1  -8 7244.14 749.128  10
  -2   1   8 5596.28 861.109  19
  -2  -1   8 7636.96 951.812  13
  -2   1   8 9175.07 1128.16  13
   2  -1  -7 63489.2 3240.36  11
   2   1  -7 57001.5 3162.60  10
  -2   1   7 54560.4 2729.51   7
  -2   1   7 52163.7 3401.34  19
  -2  -1   7 62841.1 3418.37  13
  -2   1   7 65885.6 3721.04  13
  -2   1   6 9140.82 846.062   9
   2  -1  -6 9572.55 854.440  11
   2   1  -6 8558.01 822.936  10
   2   1  -6 8194.53 611.769  11
  -2   1   6 7578.33 508.610   7
  -2   1   6 8273.53 943.780  19
  -2  -1   6 8869.03 856.804  13
  -2   1   6 9757.62 1065.13  13
   2  -1  -5 6599.30 703.536  11
  -2   1   5 6549.06 747.106   9
   2   1  -5 5679.43 502.908  11
   2   1  -5 5241.83 663.890  10
  -2   1   5 5281.30 743.303  19
  -2   1   5 7204.54 829.778  13
   2   1  -4 2390.80 325.769  11
   2  -1  -4 1972.26 379.930  11
  -2   1   4 2190.61 450.188   9
   2   1  -4 2394.84 450.887  10
  -2   1   4 2199.03 458.936  19
  -2   1   4 1817.06 367.561  13
  -2   1   3 8501.93 1013.29   9
   2   1  -3 10236.7 804.106  11
   2  -1  -3 9946.86 926.555  11
  -2   1   3 9951.74 989.622  19
  -2   1   3 9804.44 792.046  13
  -2   1   2 40668.7 2734.55   9
   2  -1  -2 46394.7 2565.34  11
  -2   1   2 43130.1 2552.54   5
  -2   1   2 42173.6 2547.28  19
   2   1  -2 41593.0 2340.46  11
  -2   1   2 38067.9 2009.47  13
  -2   1   1 76456.7 4685.93   9
   2  -1  -1 83303.9 4460.07  11
  -2   1   1 79357.8 4339.81   5
  -2   1   1 82650.3 4360.28  19
   2   1  -1 85850.3 4314.44  11
  -2   1   1 76179.2 4469.34  14
  -2   1   0 33810.2 2614.62   9
   2  -1   0 36440.2 2362.68  11
  -2   1   0 32655.0 2185.25   5
  -2   1   0 35217.6 2215.84  19
  -2   1   0 32164.2 2313.05  14
   2   1   0 39551.3 2336.38  11
  -2   1  -1 278345. 13780.9   9
  -2  -1  -1 251541. 13357.0   9
  -2   1  -1 270993. 13100.9   5
  -2   1  -1 276626. 13059.9  19
   2  -1   1 279843. 13256.4  11
  -2   1  -1 253286. 13144.7  14
   2   1   1 301687. 13315.6  11
   2   1   2 3843.69 647.576  11
  -2   1  -2 3462.71 781.584   9
   2  -1   2 2948.08 574.613  11
  -2  -1  -2 3463.14 688.474   9
  -2   1  -2 3553.69 582.124   5
  -2   1  -2 3330.47 516.458  19
  -2   1  -2 2704.72 530.486  14
   2   1   2 2121.40 205.763  13
  -2   1  -3 385556. 17877.8   9
  -2  -1  -3 370343. 17435.9   9
  -2   1  -3 371938. 17010.7   5
  -2   1  -3 379056. 16844.8  19
  -2   1  -3 345749. 16951.2  14
   2   1   3 330475. 16423.7  13
   2  -1   3 373211. 17221.4  11
  -2   1  -4 7514.67 1204.00   9
  -2  -1  -4 5944.49 466.708   6
  -2   1  -4 7182.25 847.012   5
  -2   1  -4 8149.54 790.800  19
  -2   1  -4 6610.10 841.644  14
   2  -1   4 6991.60 1002.40  11
   2   1   4 5556.74 643.303  13
  -2  -1  -5 77943.6 4393.33   9
  -2   1  -5 63937.6 3127.72   6
  -2  -1  -5 61304.2 3122.26   6
  -2   1  -5 62466.4 3731.44   5
  -2   1  -5 66041.6 3548.11  19
   2  -1   5 75207.5 4225.54  11
  -2   1  -5 64333.4 3729.65  14
   2   1   5 64467.8 3631.48  13
  -2   1  -6 12171.2 1172.58   5
  -2  -1  -6 14606.5 1568.80   9
  -2   1  -6 10486.1 712.333   6
  -2  -1  -6 10853.8 725.865   6
  -2   1  -6 15594.3 1691.93   9
   2  -1   6 11363.4 991.727  13
  -2   1  -6 13215.2 1180.23  14
   2  -1   6 13326.4 1497.68  11
   2   1   6 10943.4 1121.30  13
  -2   1  -7 13860.6 1337.62   5
  -2   1  -7 14794.0 1692.51   9
  -2  -1  -7 13197.6 860.049   6
  -2   1  -7 12607.4 841.307   6
  -2  -1  -7 15687.3 1667.04   9
   2  -1   7 12934.3 1190.52  13
  -2   1  -7 14861.3 1258.77  14
   2  -1   7 14761.8 1699.53  11
  -2  -1  -7 14944.3 897.425  15
   2   1   7 14153.0 1362.70  13
  -2   1  -8 2827.83 619.906   5
  -2   1  -8 3811.99 839.534   9
  -2  -1  -8 3853.42 818.934   9
  -2  -1  -8 2707.22 333.781   6
   2  -1   8 3882.64 879.579  11
  -2   1  -8 2451.49 306.022   6
  -2   1  -8 2617.76 462.376  14
   2   1   8 2760.03 613.641  13
  -2  -1  -8 2932.48 329.207  15
   2  -1   8 1823.81 478.024  13
  -2   1  -9 1691.15 519.516   5
  -2   1  -9 1327.94 522.498   9
  -2   1  -9 900.050 226.316   6
  -2   1  -9 1563.07 333.642  14
   2   1   9 1862.46 502.253  13
   2  -1   9 1740.21 469.747  13
  -2  -1  -9 1290.03 234.687  15
  -2   1 -10 19265.6 2050.93   5
  -2   1 -10 19613.3 1917.95   9
  -2   1 -10 17323.3 1200.74   6
   2  -1  10 15789.3 1682.45  13
  -2  -1 -10 17076.2 1160.20  15
   2   1  10 16804.5 1706.24  13
  -2   1 -11 25221.5 2707.14   5
  -2   1 -11 20618.9 2073.35   9
   2  -1  11 25497.9 2248.79  13
  -2  -1 -11 22347.0 1503.80  15
   2   1  11 24231.8 2164.78  13
  -2   1 -12 11484.0 1429.63   9
  -2   1 -12 9741.68 1879.35   5
  -2  -1 -12 12581.5 988.913   1
  -2   1 -12 12944.1 1095.22   1
  -2  -1 -12 12889.6 1066.93  18
  -2  -1 -12 10426.0 1010.19  21
  -2   1 -12 13903.9 995.045  21
   2  -1  12 14509.4 1963.57  11
   2  -1  12 13319.0 1606.60  13
  -2  -1 -12 6974.02 829.253  15
   2   1  12 13756.4 1584.58  13
  -2   1 -13 76701.8 5083.71   9
  -2  -1 -13 92278.1 4373.35   1
  -2   1 -13 96384.9 4526.40   1
  -2  -1 -13 91024.4 4481.92  21
  -2   1 -13 80468.6 4314.51  21
  -2  -1 -13 91010.8 4470.82  18
   2  -1  13 78610.2 5811.04  11
   2  -1  13 92530.8 5545.94  13
  -2  -1 -13 65946.1 4226.41  15
   2   1  13 82304.3 5271.12  13
  -2   1 -14 13013.7 1549.86   9
  -2  -1 -14 14253.0 1103.02   1
  -2   1 -14 7445.92 1874.93   5
  -2  -1 -14 14047.2 1160.22  21
  -2   1 -14 12241.9 1133.63  18
  -2   1 -14 13235.1 1100.96  21
  -2  -1 -14 12394.6 1115.02  18
   2  -1  14 15571.3 2102.89  11
   2  -1  14 13319.6 1736.94  13
  -2  -1 -14 12376.6 1026.92  15
   2   1  14 14435.1 1725.31  13
  -2   1 -15 76603.3 4705.22   9
  -2   1 -15 67181.9 6001.12   5
  -2  -1 -15 71157.3 3857.27   1
  -2  -1 -15 72609.1 3932.58  18
  -2  -1 -15 80902.2 3931.86  21
  -2   1 -15 68758.7 3931.36  18
  -2   1 -15 68569.7 3815.83  21
   2  -1  15 64964.8 4829.40  13
   2  -1  15 74313.7 5453.34  11
  -2  -1 -15 70253.2 3728.37  15
   2   1  15 68020.8 4774.65  13
   2  -1  16-201.470 316.415  11
  -2   1 -16 231.247 181.601   9
  -2   1 -16 263.019 413.074   5
  -2  -1 -16 245.920 189.220   1
  -2  -1 -16-51.7442 236.934  18
  -2   1 -16 160.376 214.060  18
  -2   1 -16-42.4061 215.816  21
   2   1  16-147.237 432.607  13
   2  -1  16 156.272 300.591  13
  -2   1 -17 26277.1 1779.17   6
  -2   1 -17 29120.3 3173.28   5
  -2   1 -17 23603.1 1683.15   1
  -2  -1 -17 25807.0 1703.03   1
  -2  -1 -17 21604.7 1621.19  18
  -2   1 -17 23455.7 1661.55  18
   2   1  17 22209.3 2357.87  13
   2  -1  17 22077.3 2369.09  13
   2  -1  17 25881.5 2797.06  11
  -2   1 -18 302.781 224.214   6
   2  -1  18-196.190 217.926  11
  -2  -1 -18 192.597 233.123  18
  -2   1 -18 47.5676 190.524  18
  -2   1 -18 157.857 210.743   1
  -2   1 -18 206.021 228.841   5
   2   1  19 1759.14 658.146  11
   2  -1  19 1883.77 668.388  11
  -2   1 -19 2226.37 391.644   6
  -2   1 -19 1790.70 368.992  18
  -2  -1 -19 2669.96 451.205  18
  -2   1 -19 3114.53 891.960   5
  -2   1 -19 1990.05 407.999   1
  -2   1 -20 1113.30 274.931   6
   2  -1  20 1241.54 522.553  11
   2   1  20 766.007 427.088  11
  -2   1 -20 908.032 273.026  18
  -2  -1 -20 754.625 249.382  18
  -2  -1 -20 1202.12 506.052   5
  -2   1 -20 684.447 274.209   1
  -2   1 -20 492.778 409.719   5
  -2   1 -21 574.403 200.185   6
  -2  -1 -21 265.948 184.826  18
  -2   1 -21 346.190 181.259  18
  -2   1 -21 550.545 265.376   1
  -2   1 -22 4437.33 495.385   6
  -2   1 -22 4403.00 473.493  18
  -2  -1 -22 4280.50 505.912  18
  -2   1 -22 5352.22 599.592   1
  -2   1 -23 7323.69 632.966   6
  -2   1 -23 6587.78 580.477  18
  -2   1 -23 8303.29 736.547   1
   2   1  24 4940.11 424.405   2
  -2   1 -24 4374.87 456.491   6
   2   1  25 18910.5 1060.01   2
  -2   1 -25 17521.6 1102.21   6
   2   1  26 243.928 95.9983   2
  -2  -1 -26 139.130 93.8757   6
  -2   1 -26 78.3734 84.5280   6
  -2   2  28 5903.43 460.673   2
  -2  -2  28 6804.93 481.929   2
  -2   2  27 17638.7 1110.09   2
  -2  -2  27 20695.1 1144.32   2
   2  -2 -27 19168.9 1088.59  15
  -2   2  26 3450.58 376.183   2
  -2  -2  26 3332.95 377.713   2
   2  -2 -26 3212.70 340.844  15
  -2   2  25 13204.8 928.512   2
  -2  -2  25 13930.8 949.311   2
   2  -2 -25 13802.2 909.333  15
  -2   2  24 247.460 145.923   2
  -2  -2  24 31.3595 125.778   2
   2  -2 -24 496.786 170.805  15
  -2   2  23 642.718 200.293   2
  -2  -2  23 515.779 196.254   2
   2  -2 -23 488.901 187.479  15
  -2   2  22 370.399 170.781   2
  -2  -2  22 565.080 214.261   2
   2  -2 -21 23740.2 2079.07  10
   2   2 -21 22563.1 2008.10  10
  -2  -2  21 20072.0 1443.30   2
  -2   2  21 22633.5 1487.38   2
  -2  -2  21 22457.1 2505.92  19
  -2   2  21 21130.8 2434.77  19
  -2   2  21 24143.1 2576.17  13
   2   2 -20 982.974 421.467  10
   2  -2 -20 789.839 397.633  10
  -2   2  20 644.298 242.004   2
  -2  -2  20 793.095 250.674   2
  -2  -2  20 201.268 317.831  19
  -2   2  20 598.427 543.623  19
  -2  -2  20 961.726 229.439  17
  -2   2  20 581.837 482.743  13
  -2  -2  20 1109.08 581.549  13
   2   2 -19 2094.74 610.379  10
   2  -2 -19 2166.77 631.083  10
  -2   2  19 1774.32 396.555   2
  -2  -2  19 1343.77 342.241   2
  -2  -2  19 1296.42 276.200  17
  -2   2  19 1755.41 773.884  19
  -2  -2  19 2452.27 895.488  19
  -2   2  19 2511.79 913.139  13
  -2  -2  19 1511.61 633.553  13
   2   2 -18 31649.3 2688.54  10
   2  -2 -18 32071.8 2739.92  10
  -2  -2  18 30406.8 2061.33   2
  -2   2  18 33069.1 2104.25   2
  -2   2  18 37507.8 3674.59  19
  -2  -2  18 29731.7 1831.72  17
  -2  -2  18 35409.0 3634.19  19
  -2  -2  18 27684.1 2967.55  13
  -2   2  18 30890.8 3104.17  13
   2   2 -17 276.854 434.995  10
   2  -2 -17 428.419 388.680  10
  -2   2  17 304.300 278.972   2
  -2  -2  17 371.046 275.014   2
  -2   2  17-256.202 492.968  19
  -2  -2  17 323.269 178.869  17
  -2  -2  17 260.315 578.311  19
  -2   2  17 1285.32 611.865  13
  -2  -2  17 571.179 472.959  13
   2   2 -16 33769.1 3030.23  10
   2  -2 -16 31589.1 3016.13  10
  -2   2  16 34834.5 2283.64   2
  -2  -2  16 29846.2 2191.50   2
  -2  -2  16 36060.6 1999.68  17
  -2   2  16 36835.9 3935.28  19
  -2  -2  16 27590.7 3508.20  19
  -2  -2  16 34194.4 3281.34  13
  -2   2  16 34846.2 3242.89  13
   2   2 -15 18035.2 2345.65  10
   2  -2 -15 18246.6 2400.52  10
  -2   2  15 21911.2 1777.51   2
  -2  -2  15 22404.2 1778.26   2
  -2  -2  15 30625.4 1682.19  17
  -2  -2  15 28343.3 3345.67  19
  -2  -2  15 29921.8 1637.06  16
  -2   2  15 23099.6 3054.24  19
  -2  -2  15 26869.3 2778.00  13
  -2   2  15 30273.7 2886.63  13
  -2   2  14 23912.1 1679.50   2
  -2  -2  14 22521.6 1645.84   2
  -2   2  14 24011.0 2888.94  19
  -2  -2  14 25253.7 1517.75  17
  -2  -2  14 22806.0 2814.27  19
  -2  -2  14 24788.7 2553.98  13
  -2   2  14 24201.1 2497.25  13
   2  -2 -13 45569.2 3815.51  10
   2   2 -13 47278.1 3803.43  10
  -2   2  13 53016.8 4331.34  19
  -2  -2  13 61489.1 4578.79  19
  -2  -2  13 50438.6 3987.32  13
  -2   2  13 60523.2 4144.19  13
   2   2 -12 4882.87 881.041  10
   2  -2 -12 5738.79 955.506  10
  -2   2  12 7320.31 1295.27  19
  -2  -2  12 5375.52 1124.48  19
  -2   2  12 4698.23 961.760  13
  -2  -2  12 3976.61 961.411  13
   2  -2 -11 68674.4 3866.56  10
   2   2 -11 64013.7 3758.27  10
  -2   2  11 62299.6 4245.56  19
  -2  -2  11 62760.4 4317.72  19
  -2  -2  11 54066.7 4086.29  13
  -2   2  11 57857.6 4193.98  13
   2  -2 -10 1348.16 363.605  10
   2   2 -10 929.140 292.771  10
  -2   2  10 1358.02 494.749  19
  -2  -2  10 997.535 429.348  19
  -2   2  10 854.077 452.199  13
  -2  -2  10 1597.16 569.312  13
   2  -2  -9 106.981 168.072  10
   2   2  -9 50.9466 160.084  10
  -2  -2   9-94.2622 209.404  19
  -2   2   9 446.020 297.217  19
  -2   2   9 342.365 358.482  13
  -2  -2   9 534.338 312.772  13
  -2   2   8 19275.4 1288.01   9
   2  -2  -8 20880.8 1573.63  11
   2   2  -8 20094.5 1410.29  10
   2  -2  -8 20097.5 1431.89  10
  -2  -2   8 16787.7 1605.83  19
  -2   2   8 18352.7 1622.67  19
  -2   2   8 21623.3 1944.34  13
  -2   2   7 221.089 84.5267   7
  -2   2   7 191.245 150.351   9
   2  -2  -7 59.3291 161.549  11
   2   2  -7 133.505 130.954  10
   2  -2  -7 455.023 189.208  10
  -2   2   7-73.6415 163.720  19
  -2  -2   7 76.5403 170.152  19
  -2   2   7 290.575 356.816  13
  -2   2   6 3308.28 509.259   9
   2   2  -6 2313.82 408.535  10
   2  -2  -6 2554.08 422.817  10
  -2   2   6 2568.46 245.729   7
   2  -2  -6 2560.22 468.175  11
  -2  -2   6 3056.22 561.227  19
  -2   2   6 2767.27 547.910  19
  -2   2   6 3097.14 600.194  13
  -2   2   6 3010.01 599.539  14
  -2   2   5 9544.43 1006.82   9
   2   2  -5 9652.35 896.565  10
   2  -2  -5 10813.3 1012.41  11
   2  -2  -5 10850.8 944.691  10
  -2   2   5 10116.2 625.476   7
  -2   2   5 11178.9 1102.87  19
  -2  -2   5 11386.4 1116.78  19
  -2   2   5 10063.4 1150.92  14
  -2   2   5 9667.72 1056.57  13
  -2   2   4 83505.3 4591.59   9
   2  -2  -4 76443.1 4252.26  10
   2  -2  -4 79162.2 4430.46  11
   2   2  -4 79018.7 3845.73  11
   2   2  -4 90313.9 4368.22  10
  -2  -2   4 79750.4 4463.62  19
  -2   2   4 91423.7 4564.63  19
  -2   2   4 77520.3 4584.92  14
  -2   2   4 80034.1 4406.11  13
   2  -2  -3 48802.4 3070.55  11
  -2   2   3 56364.8 3392.69   9
   2   2  -3 53188.6 2676.17  11
  -2  -2   3 50864.8 3085.00  19
  -2   2   3 55943.3 3128.93  19
  -2   2   3 49369.8 3228.15  14
  -2   2   3 50310.5 2946.27  13
  -2   2   2 19188.2 1816.35   9
   2  -2  -2 21982.4 1623.84  11
  -2   2   2 20543.7 1521.16  19
  -2  -2   2 19358.3 1514.12  19
   2   2  -2 21230.9 1321.77  11
  -2   2   1 31357.7 2493.57   9
   2  -2  -1 27781.4 2031.80  11
  -2  -2   1 26754.2 1919.35   5
  -2   2   1 29239.3 1949.54   5
  -2   2   1 27943.7 1906.95  19
  -2  -2   1 28412.4 1914.99  19
   2   2  -1 32370.7 1908.97  11
   2  -2   0 12551.4 1261.67  11
  -2   2   0 13580.9 1613.76   9
  -2   2   0 11344.6 1078.98   5
  -2  -2   0 12835.9 1129.79   5
  -2  -2   0 12442.8 1106.22  19
  -2   2   0 13617.1 1141.74  19
  -2   2   0 14519.7 1304.65  14
   2   2   0 15753.1 1228.11  11
   2  -2   1 57645.4 3424.45  11
  -2   2  -1 60322.0 4079.79   9
  -2  -2  -1 51340.5 3137.11   5
  -2   2  -1 55348.5 3178.59   5
  -2   2  -1 55388.0 3135.22  19
  -2  -2  -1 55172.9 3146.18  19
  -2   2  -1 50922.5 3279.07  14
   2  -2   2 80.1802 236.344  11
  -2   2  -2-142.939 389.283   9
  -2   2  -2 824.274 307.507   5
  -2  -2  -2 685.287 259.556   5
  -2  -2  -2 696.693 260.110  19
  -2   2  -2 519.479 238.613  19
   2   2   2 385.944 172.486  13
  -2   2  -2 519.695 261.409  14
  -2  -2  -2 344.690 136.428  15
   2  -2   3 82.8552 225.678  11
  -2   2  -3 293.383 364.443   9
  -2  -2  -3 133.405 209.832   5
  -2   2  -3 135.622 168.785   5
  -2  -2  -3 623.347 245.015  19
  -2   2  -3 591.743 226.083  19
   2   2   3 95.2449 150.030  13
  -2   2  -3 617.670 309.359  14
  -2  -2  -3 302.003 125.025  15
  -2  -2  -4 575.062 133.171   6
  -2   2  -4 145.571 396.543   9
   2  -2   4 874.098 363.815  11
  -2   2  -4 453.465 121.285   6
  -2   2  -4 826.101 296.841   5
  -2  -2  -4 277.688 190.022   5
  -2  -2  -4 607.069 232.599  19
  -2   2  -4 331.115 197.683  19
   2   2   4 634.508 272.592  13
  -2   2  -4 325.963 272.311  14
  -2  -2  -4 423.312 126.420  15
  -2   2  -5 8064.14 566.781   6
  -2  -2  -5 8068.09 579.562   6
  -2   2  -5 8216.65 940.793   5
  -2  -2  -5 9207.18 1025.46   5
  -2   2  -5 8817.44 843.370  19
  -2  -2  -5 10135.9 928.511  19
  -2   2  -5 9369.99 1109.61  14
   2  -2   5 7911.45 1054.16  11
  -2  -2  -5 7923.55 595.776  15
   2   2   5 6915.44 880.624  13
  -2   2  -6 79090.6 4703.52   5
  -2  -2  -6 89440.3 4854.09   5
  -2  -2  -6 86380.3 4108.99   6
  -2   2  -6 83551.8 4085.24   6
  -2   2  -6 91273.9 5026.58  14
  -2  -2  -6 83530.6 4137.58  15
   2   2   6 94706.8 4943.84  13
  -2  -2  -7 24817.3 2020.35   5
  -2   2  -7 25830.7 1948.84   5
  -2   2  -7 29647.5 2576.85   9
  -2   2  -7 24285.6 1363.85   6
  -2  -2  -7 24465.2 1392.73   6
  -2   2  -7 26035.2 2082.04  14
  -2  -2  -7 24288.9 1427.95  15
   2   2   7 28140.4 2096.69  13
  -2   2  -8 89727.4 5203.54   5
  -2  -2  -8 90907.8 5309.17   5
  -2   2  -8 97199.6 5776.44   9
  -2  -2  -8 92883.8 4450.96   6
  -2   2  -8 89560.9 4403.97   6
  -2   2  -8 88761.2 5183.14  14
  -2  -2  -8 89238.4 4502.14  15
   2   2   8 100048. 5377.01  13
  -2   2  -9 53728.9 3623.98   5
  -2  -2  -9 56653.1 3863.13   5
  -2   2  -9 57092.7 3935.51   9
  -2   2  -9 52515.7 2791.73   6
  -2  -2  -9 52988.2 2837.02   6
  -2   2  -9 52772.4 3404.48  14
  -2  -2  -9 58681.0 2989.31  15
   2   2   9 56306.0 3652.40  13
  -2   2 -10 70271.0 4740.25   5
  -2  -2 -10 74518.7 4943.39   5
  -2   2 -10 78752.3 4862.05   9
  -2   2 -10 70474.6 3708.20   6
  -2  -2 -10 74422.8 3772.59   6
  -2   2 -10 68056.9 4152.00  14
   2  -2  10 70877.0 4999.79  11
  -2  -2 -10 78139.4 3996.47  15
   2   2  10 73557.7 4592.14  13
  -2   2 -11 34372.7 2959.25   5
  -2  -2 -11 30389.8 2953.23   5
  -2   2 -11 30670.7 2632.55   9
  -2   2 -11 33228.2 1886.91   6
  -2  -2 -11 33373.3 1941.67   6
   2  -2  11 27555.7 2785.07  11
  -2  -2 -11 24228.1 1985.18  15
   2   2  11 28623.4 2501.77  13
  -2   2 -12 416.994 218.985   6
   2  -2  12 177.557 341.963  11
  -2  -2 -12 416.892 252.847   6
  -2   2 -12 259.179 352.933   9
  -2   2 -12 186.703 293.729   5
  -2  -2 -12 631.272 572.652   5
  -2  -2 -12 430.735 225.030   1
  -2   2 -12 566.988 212.632  21
  -2  -2 -12 429.563 237.675  18
   2   2  12 128.093 285.026  13
  -2  -2 -12 427.466 285.789  15
  -2   2 -13 31638.9 2736.89   9
  -2   2 -13 27767.4 2023.35   6
  -2  -2 -13 27311.7 2074.17   6
  -2  -2 -13 33461.7 3555.58   5
  -2  -2 -13 35555.3 2062.35   1
   2  -2  13 32156.1 1866.75   3
  -2   2 -13 28007.3 3178.10   5
  -2  -2 -13 40432.3 2192.11  21
  -2   2 -13 33829.9 1995.46  21
  -2  -2 -13 37829.7 2125.94  18
   2  -2  13 36290.4 3260.24  11
  -2  -2 -13 24746.5 2124.79  15
   2   2  13 37373.8 2932.27  13
  -2   2 -14 1842.65 626.575   9
  -2  -2 -14 1453.77 407.086   6
   2  -2  14 2243.01 753.778  11
  -2   2 -14 2103.62 449.173   6
  -2  -2 -14 1537.18 809.698   5
   2  -2  14 2462.75 364.761   3
  -2  -2 -14 1769.94 383.637   1
  -2   2 -14 1886.18 832.819   5
  -2  -2 -14 1271.28 359.080  18
  -2  -2 -14 2320.91 445.362  21
  -2   2 -14 2231.08 420.474  21
   2   2  14 2511.78 715.783  13
  -2  -2 -14 2866.88 539.232  15
  -2   2 -15 131.681 253.366   9
  -2   2 -15 587.112 276.692   6
  -2  -2 -15 250.347 294.947   6
   2  -2  15 373.965 359.710  11
   2  -2  15-33.1398 127.652   3
  -2   2 -15 229.552 255.001   1
  -2  -2 -15 144.817 200.684   1
  -2  -2 -15 254.225 399.311   5
  -2   2 -15 238.022 373.868   5
  -2   2 -15 54.4719 218.201  18
  -2  -2 -15 246.144 225.499  18
  -2   2 -15 87.3468 187.950  21
   2   2  15 290.908 323.120  13
  -2  -2 -15 163.998 201.447  15
  -2  -2 -16 413.714 270.791   6
  -2   2 -16 492.148 273.443   9
  -2   2 -16 445.362 303.024   6
   2  -2  16 186.768 207.639  11
   2  -2  16 368.223 178.551   3
  -2  -2 -16-240.594 377.979   5
  -2  -2 -16 198.643 213.815   1
  -2   2 -16 56.4961 208.314   1
  -2   2 -16 452.525 502.626   5
  -2  -2 -16 147.865 219.161  18
  -2   2 -16 240.924 218.672  21
  -2   2 -16 372.423 264.407  18
   2   2  16 299.986 288.672  13
  -2  -2 -16 184.438 177.651  15
   2  -2  17 5300.70 1193.48  11
  -2   2 -17 7068.07 786.977   6
  -2  -2 -17 9779.33 915.213   6
  -2  -2 -17 7398.86 790.798   1
  -2   2 -17 6022.23 1364.16   5
  -2   2 -17 6375.57 770.694   1
  -2  -2 -17 7776.14 1574.81   5
   2  -2  17 8003.12 694.348   3
  -2  -2 -17 7744.92 787.995  18
  -2   2 -17 7154.15 770.051  18
  -2  -2 -17 6267.60 655.596  15
   2   2  17 7467.40 1251.65  13
  -2  -2 -18 18876.2 1368.09   6
  -2   2 -18 18989.6 1335.94   6
  -2  -2 -18 13851.2 2072.07   5
  -2   2 -18 15633.5 2122.10   5
   2  -2  18 18369.4 1192.08   3
  -2   2 -18 16399.5 1337.80   1
  -2   2 -18 16148.0 1262.30  18
  -2  -2 -18 17019.9 1294.49  18
   2  -2  18 17325.5 2148.95  11
  -2  -2 -18 17115.8 1170.51  15
  -2   2 -19 4624.26 562.773   6
  -2  -2 -19 4606.76 570.590   6
   2  -2  19 5575.73 1096.86  11
  -2  -2 -19 4158.43 559.052  18
  -2   2 -19 4596.74 550.969  18
  -2  -2 -19 4656.63 1093.87   5
  -2   2 -19 3232.57 928.623   5
  -2   2 -19 4765.18 621.896   1
  -2  -2 -20 24430.1 1651.68   6
  -2   2 -20 26350.4 1649.30   6
  -2   2 -20 26648.1 1633.27  18
  -2  -2 -20 27023.8 1702.10  18
  -2   2 -20 26104.6 2524.24   5
  -2   2 -20 27072.7 1766.81   1
  -2  -2 -20 26300.3 2673.51   5
  -2  -2 -21 257.793 158.428   6
  -2   2 -21 33.8800 124.826   6
  -2  -2 -21 38.8004 182.836  18
  -2   2 -21 31.2773 115.244  18
  -2   2 -21 44.3571 184.338   1
  -2   2 -22 8426.57 701.047   6
  -2  -2 -22 8583.40 728.879   6
  -2   2 -22 8272.84 657.007  18
  -2   2 -22 8655.59 781.847   1
  -2   2 -23 12571.0 903.118   6
  -2  -2 -23 13187.4 941.691   6
  -2   2 -23 13615.3 856.969  18
  -2   2 -23 13730.6 1011.02   1
   2  -2  24 2947.14 308.436   2
   2   2  24 2496.19 281.532   2
  -2   2 -24 2911.80 392.572   1
  -2   2 -24 2895.35 337.285   6
  -2  -2 -24 2834.59 347.619   6
   2  -2  25 8095.40 544.465   2
   2   2  25 7297.61 518.352   2
  -2   2 -25 7051.24 556.992   6
  -2  -2 -25 7027.88 567.518   6
   2   2  26 724.999 131.305   2
   2  -2  26 457.107 112.660   2
  -2  -2 -26 595.372 141.046   6
  -2   2 -26 492.823 126.126   6
  -2   3  27 25228.5 1360.88   2
  -2  -3  27 24949.5 1366.91   2
  -2  -3  27 26157.8 1454.47   8
   2  -3 -27 24717.0 1357.09  15
  -2  -3  26 9492.53 719.486   2
  -2   3  26 11118.7 738.337   2
   2  -3 -26 11328.0 735.131  15
  -2  -3  25 26255.1 1560.18   2
  -2   3  25 27763.5 1571.16   2
   2  -3 -25 28668.3 1565.06  15
  -2   3  24 13899.5 948.161   2
  -2  -3  24 12273.3 918.339   2
   2  -3 -24 13948.1 938.128  15
  -2   3  23 26299.4 1607.62   2
  -2  -3  23 24713.2 1584.12   2
   2  -3 -23 29287.8 1635.28  15
  -2   3  22 462.808 191.203   2
  -2  -3  22 361.170 171.947   2
  -2  -3  22 562.349 181.711  17
   2   3 -21 49762.0 3501.43  10
   2  -3 -21 58959.3 3740.51  10
  -2   3  21 55619.0 2947.15   2
  -2  -3  21 49649.4 2911.53   2
  -2  -3  21 53612.1 2868.58  17
  -2   3  21 53514.4 4144.51  19
  -2  -3  21 52843.7 4136.54  19
   2  -3 -21 58782.5 2948.83  15
  -2   3  21 48514.1 4224.53  13
   2  -3 -20 9660.02 1243.86  10
   2   3 -20 10599.5 1254.17  10
  -2   3  20 9976.32 850.783   2
  -2  -3  20 8316.75 800.215   2
  -2  -3  20 8164.83 736.878  17
  -2   3  20 9421.87 1517.05  19
  -2  -3  20 6319.17 1266.19  19
  -2   3  20 7781.93 1454.39  13
   2   3 -19 102269. 5647.61  10
   2  -3 -19 110657. 5839.81  10
  -2  -3  19 87455.1 4842.10   2
  -2   3  19 99702.7 4912.41   2
  -2  -3  19 87863.2 4747.20  17
  -2  -3  19 94139.6 6527.52  19
  -2   3  19 109972. 6806.14  19
  -2   3  19 95673.6 6540.80  13
   2   3 -18 8603.90 1213.88  10
   2  -3 -18 8463.36 1232.82  10
  -2  -3  18 8413.76 839.870   2
  -2   3  18 10059.9 901.559   2
  -2  -3  18 8355.66 770.056  17
  -2   3  18 9858.41 1727.76  19
  -2  -3  18 7623.86 1537.97  19
  -2   3  18 7520.31 1477.04  13
   2   3 -17 96591.4 5523.43  10
   2  -3 -17 100505. 5712.00  10
  -2   3  17 93728.9 4665.24   2
  -2  -3  17 77300.8 4532.89   2
  -2  -3  17 86900.4 6376.85  19
  -2   3  17 90104.2 6458.54  19
  -2  -3  17 83107.7 4441.22  17
  -2   3  17 95141.0 6299.57  13
   2   3 -16 9681.00 1383.28  10
  -2  -3  16 6294.88 760.949   2
  -2   3  16 7179.00 804.240   2
  -2  -3  16 8205.31 755.179  17
  -2  -3  16 8154.65 701.367  16
  -2   3  16 6901.98 1486.00  19
  -2  -3  16 6167.15 1405.00  19
  -2   3  16 7147.34 1397.05  13
   2   3 -15 118368. 7095.69  10
   2  -3 -15 124485. 7284.54  10
  -2   3  15 109057. 5929.65   2
  -2  -3  15 103600. 5876.37   2
  -2  -3  15 125360. 5878.36  17
  -2   3  15 114766. 7752.12  19
  -2  -3  15 122832. 5792.95  16
  -2  -3  15 118711. 7722.94  19
  -2   3  15 140274. 7763.49  13
   2   3 -14 34313.9 3479.34  10
   2  -3 -14 34241.2 3536.61  10
  -2  -3  14 45514.3 2678.25   2
  -2   3  14 50042.1 2749.25   2
  -2   3  14 53320.4 4229.40  19
  -2  -3  14 47147.6 3980.15  19
  -2  -3  14 48774.2 2635.82  16
  -2  -3  14 51639.6 2720.76  17
  -2   3  14 58611.9 4218.85  13
   2  -3 -13 53525.2 5318.07  10
   2   3 -13 47664.4 5172.68  10
  -2   3  13 98425.6 4572.65   2
  -2  -3  13 85332.2 4484.80   2
  -2  -3  13 97381.7 4640.93  17
  -2   3  13 110809. 6301.12  19
  -2  -3  13 95886.8 4541.13  16
  -2  -3  13 102579. 6097.54  19
  -2   3  13 100789. 6140.78  13
   2  -3 -12 14799.9 1827.22  10
   2   3 -12 12444.0 1619.46  10
  -2  -3  12 17330.1 1905.57  19
  -2  -3  12 17058.0 1253.27  17
  -2   3  12 19729.8 2012.78  19
  -2   3  12 15510.4 1957.38  13
   2   3 -11 82125.1 4893.99  10
   2  -3 -11 91157.9 5139.97  10
  -2  -3  11 72555.5 5032.88  19
  -2   3  11 93628.0 5308.83  19
  -2   3  11 79639.9 5454.84  13
   2   3 -10 2647.77 498.306  10
   2  -3 -10 2699.27 542.059  10
  -2   3  10 1907.43 554.854  19
  -2  -3  10 1458.07 500.346  19
  -2   3  10 2166.75 687.568  13
   2   3  -9 93674.4 4864.21  10
   2  -3  -9 101552. 4997.17  10
  -2   3   9 88347.1 5211.01  19
  -2  -3   9 81644.2 5192.28  19
  -2   3   9 90819.4 5687.87  13
  -2   3   8 58148.2 2718.57   7
   2  -3  -8 56415.5 3179.61  10
   2  -3  -8 55447.2 3415.70  11
   2   3  -8 54073.8 3111.90  10
  -2   3   8 50634.2 3422.06  19
  -2  -3   8 51918.1 3484.31  19
  -2   3   8 57681.4 3874.53  13
   2   3  -7 125617. 6552.87  10
  -2   3   7 132111. 6799.17   9
   2  -3  -7 143052. 6994.59  11
   2  -3  -7 132696. 6637.34  10
  -2   3   7 135122. 6191.05   7
   2  -3  -7 127614. 6288.30   4
  -2   3   7 136342. 7024.12  19
  -2  -3   7 145642. 7116.11  19
   2  -3  -7 133060. 6469.99  12
  -2   3   7 130888. 7174.76  14
  -2   3   7 134842. 7355.91  13
  -2   3   6 11986.2 1282.74   9
   2  -3  -6 15327.8 1170.29  10
   2   3  -6 14930.2 1142.04  10
   2  -3  -6 14660.4 1349.79  11
  -2   3   6 16636.1 889.388   7
  -2   3   6 15510.9 1393.24  19
  -2  -3   6 17473.9 1469.71  19
  -2   3   6 14544.3 1492.19  14
  -2   3   6 13140.0 1445.40  13
   2  -3  -6 16285.2 1156.06  12
   2  -3  -5 182200. 9032.33  11
  -2   3   5 185789. 9230.71   9
   2  -3  -5 174913. 8672.14  10
   2   3  -5 172903. 8649.71  10
  -2   3   5 178557. 8278.43   7
  -2  -3   5 180319. 9007.37  19
  -2   3   5 190064. 9042.04  19
  -2   3   5 181315. 9282.23  14
  -2   3   5 178256. 9147.39  13
   2  -3  -4 1855.74 362.931  10
   2  -3  -4 2459.76 502.254  11
  -2   3   4 2560.58 604.464   9
  -2   3   4 2196.65 235.109   7
   2   3  -4 2479.62 416.389  10
  -2   3   4 2125.95 461.473  19
  -2  -3   4 3006.24 531.884  19
  -2   3   4 2317.64 557.055  14
   2   3  -3 166697. 8420.02  10
  -2   3   3 170012. 8003.26   7
   2  -3  -3 181231. 8478.06  10
   2  -3  -3 181150. 8775.20  11
  -2   3   3 186733. 9335.73   9
  -2   3   3 172836. 8565.56  19
  -2  -3   3 176162. 8600.24  19
  -2   3   3 165471. 8890.00  14
   2  -3  -2 50072.5 3130.66  11
  -2  -3   2 47559.9 2910.18  19
  -2   3   2 50823.4 2920.55  19
  -2   3   2 54722.0 3291.48  14
   2   3  -2 47730.0 2590.49  11
   2  -3  -1 148156. 7872.33  11
  -2   3   1 155298. 8836.96   9
  -2  -3   1 148794. 7678.18   5
  -2   3   1 171876. 7779.10   5
  -2   3   1 142584. 7579.77  19
  -2  -3   1 151684. 7628.41  19
   2   3  -1 159333. 7530.16  11
   2  -3   0 80789.5 4655.45  11
  -2   3   0 83524.2 5662.86   9
  -2   3   0 83031.7 4408.48   5
  -2  -3   0 77613.1 4392.72   5
  -2   3   0 84130.7 4381.15  19
  -2  -3   0 86259.5 4412.82  19
  -2  -3   0 80738.7 4012.41  15
   2  -3   1 126692. 6546.42  11
  -2   3  -1 108657. 7455.95   9
  -2   3  -1 125772. 6191.20   5
  -2  -3  -1 108817. 6116.95   5
  -2   3  -1 118593. 6087.10  19
  -2  -3  -1 132972. 6183.50  19
  -2   3  -1 105561. 6399.76  14
  -2  -3  -1 123625. 5755.03  15
  -2   3  -2 732.884 611.332   9
   2  -3   2 607.504 335.553  11
  -2   3  -2 581.959 235.438   5
  -2  -3  -2 783.223 269.734   5
  -2   3  -2 1044.27 275.965  19
  -2  -3  -2 600.145 250.650  19
  -2   3  -2 611.884 323.707  14
  -2  -3  -2 863.742 185.112  15
   2  -3   3 157171. 9008.69  11
  -2   3  -3 184453. 10227.4   9
  -2  -3  -3 177358. 8824.50   5
  -2   3  -3 188620. 8835.02   5
  -2  -3  -3 183368. 8618.51  19
  -2   3  -3 182482. 8550.81  19
  -2   3  -3 182976. 9209.77  14
  -2  -3  -3 166752. 8215.29  15
  -2   3  -4 18095.2 1047.59   6
  -2  -3  -4 20119.5 1080.35   6
  -2   3  -4 20266.9 2309.62   9
  -2   3  -4 18056.7 1515.17   5
  -2  -3  -4 20568.9 1612.33   5
  -2   3  -4 18303.9 1355.16  19
  -2  -3  -4 20780.1 1430.92  19
  -2   3  -4 22765.5 1969.31  14
   2   3   4 16112.7 1467.73  13
  -2  -3  -4 16356.9 1090.61  15
  -2  -3  -5 114681. 6058.38   5
  -2   3  -5 118671. 6028.25   5
  -2   3  -5 111107. 5297.65   6
  -2  -3  -5 118730. 5332.54   6
  -2   3  -5 122465. 7126.49   9
  -2   3  -5 119277. 6587.87  14
   2   3   5 107788. 6038.71  13
  -2  -3  -5 102980. 5363.96  15
  -2  -3  -6 13866.5 1350.86   5
  -2   3  -6 12602.6 1269.38   5
  -2  -3  -6 13437.9 850.304   6
  -2   3  -6 13451.1 832.445   6
  -2   3  -6 15172.7 1740.08  14
  -2  -3  -6 13675.4 915.913  15
   2   3   6 14193.7 1421.91  13
  -2  -3  -7 198810. 9386.26   5
  -2   3  -7 172888. 9132.63   5
  -2   3  -7 173804. 8389.42   6
  -2  -3  -7 186823. 8443.34   6
  -2   3  -7 172315. 9870.83  14
   2  -3   7 195611. 9723.50  11
  -2  -3  -7 173566. 8514.57  15
   2   3   7 198731. 9566.87  13
  -2  -3  -8 965.660 388.240   5
  -2   3  -8 1096.65 409.847   5
  -2   3  -8 574.715 479.954   9
  -2   3  -8 664.755 155.300   6
  -2  -3  -8 834.050 184.793   6
   2  -3   8 1219.50 450.527  11
   2   3   8 1238.99 469.331  13
  -2   3  -8 569.230 419.589  14
  -2  -3  -8 688.303 223.129  15
  -2   3  -9 87779.6 5170.63   5
  -2  -3  -9 91015.0 5418.55   5
  -2   3  -9 90950.7 5739.63   9
  -2   3  -9 86215.7 4331.89   6
  -2  -3  -9 86990.0 4385.93   6
  -2   3  -9 94822.1 5668.24  14
  -2  -3  -9 98043.7 4693.23  15
   2  -3   9 81976.6 5491.96  11
   2   3   9 95230.0 5550.58  13
  -2  -3 -10 35052.8 2915.95   5
  -2   3 -10 35388.8 2748.21   5
  -2   3 -10 40528.3 3177.01   9
  -2  -3 -10 35413.5 2020.42   6
  -2   3 -10 34805.1 1957.91   6
  -2   3 -10 37697.4 2871.51  14
   2  -3  10 41275.0 3186.16  11
  -2  -3 -10 36515.7 2351.44  15
   2   3  10 33105.2 2824.70  13
  -2   3 -11 114699. 6712.29   9
  -2   3 -11 114598. 5335.30   6
  -2  -3 -11 109920. 5390.91   6
  -2  -3 -11 111171. 6703.22   5
   2  -3  11 103504. 5271.00   3
  -2   3 -11 115040. 6547.04   5
  -2  -3 -11 109638. 5477.57  18
  -2  -3 -11 124216. 5561.19  21
  -2   3 -11 116679. 6174.07  14
   2  -3  11 98802.9 6558.42  11
   2   3  11 111993. 6556.76  13
  -2   3 -12 17997.8 1966.27   9
  -2   3 -12 18075.9 1206.16   6
  -2  -3 -12 18557.6 1258.48   6
  -2   3 -12 18605.1 2059.41   5
   2  -3  12 17018.1 1137.97   3
  -2   3 -12 19500.6 1428.69   1
  -2  -3 -12 18137.1 2168.60   5
  -2  -3 -12 21626.3 1350.23  21
  -2   3 -12 18953.7 1168.66  21
  -2   3 -12 15802.6 1488.75  14
   2  -3  12 17849.5 2059.36  11
   2   3  12 18866.1 1982.40  13
  -2   3 -13 84845.2 5051.05   9
  -2   3 -13 70824.1 3724.86   6
  -2  -3 -13 74791.5 3816.95   6
   2  -3  13 69326.8 3624.41   3
  -2  -3 -13 72221.2 5273.54   5
  -2   3 -13 67847.6 3928.24   1
  -2   3 -13 61971.3 4895.39   5
  -2   3 -13 67396.7 3658.81  21
   2  -3  13 72659.5 5025.00  11
  -2  -3 -13 59915.1 4099.45  15
   2   3  13 80824.3 4987.80  13
   2  -3  14 668.014 455.913  11
  -2   3 -14 989.852 472.677   9
  -2  -3 -14 765.336 274.460   6
  -2   3 -14 702.943 263.052   6
  -2  -3 -14 1247.73 612.213   5
   2  -3  14 884.254 258.412   3
  -2   3 -14 571.905 474.947   5
  -2   3 -14 1987.99 459.250   1
  -2   3 -14 815.871 292.615  21
  -2  -3 -14 1051.45 311.204  18
   2   3  14 760.508 448.554  13
  -2  -3 -14 547.790 327.443  15
  -2   3 -15 37997.0 2961.65   9
  -2   3 -15 28101.8 1939.42   6
  -2  -3 -15 31299.8 2022.27   6
  -2   3 -15 31951.6 3204.53   5
  -2  -3 -15 33502.8 3326.14   5
  -2   3 -15 33155.1 2155.36   1
   2  -3  15 28887.8 1839.00   3
  -2  -3 -15 30574.8 1961.52  18
  -2   3 -15 30045.8 1889.44  21
  -2  -3 -15 35673.6 2232.49  15
   2  -3  15 35473.3 3109.58  11
   2   3  15 31433.3 2885.64  13
  -2   3 -16 15192.0 1701.22   9
  -2   3 -16 15957.8 1200.80   6
  -2  -3 -16 14413.9 1191.18   6
  -2   3 -16 17477.9 2225.27   5
  -2   3 -16 14387.3 1259.09   1
   2  -3  16 12527.6 1024.17   3
  -2  -3 -16 14965.6 2131.44   5
  -2   3 -16 13672.0 1185.57  18
  -2   3 -16 16539.5 1106.85  21
  -2  -3 -16 13580.2 1141.46  18
  -2  -3 -16 16954.5 1280.09  15
   2  -3  16 14236.5 1866.01  11
   2   3  16 16451.4 1902.44  13
  -2   3 -17 21292.1 1447.20   6
  -2  -3 -17 20536.0 1461.04   6
  -2  -3 -17 18452.1 2383.72   5
  -2   3 -17 21959.2 1578.68   1
   2  -3  17 20590.9 1339.28   3
  -2   3 -17 18994.1 2332.50   5
  -2  -3 -17 19903.7 1438.69  18
  -2   3 -17 17877.0 1405.69  18
   2  -3  17 18659.2 2180.78  11
  -2  -3 -17 21002.9 1432.05  15
  -2   3 -18 19202.5 1329.48   6
  -2  -3 -18 19690.3 1365.18   6
  -2   3 -18 19545.4 2276.89   5
  -2  -3 -18 18611.1 2265.28   5
  -2   3 -18 18195.7 1410.28   1
   2  -3  18 16825.7 1219.66   3
  -2   3 -18 19225.1 1334.96  18
  -2  -3 -18 18376.7 1340.84  18
   2  -3  18 18763.4 2104.25  11
  -2  -3 -18 17764.3 1274.02  15
  -2   3 -19 33821.6 1935.06   6
  -2  -3 -19 30848.2 1943.31   6
  -2   3 -19 32501.8 2941.08   5
  -2  -3 -19 32385.4 2999.51   5
  -2   3 -19 30422.4 2022.02   1
   2  -3  19 31996.3 1880.08   3
  -2  -3 -19 33694.3 2015.55  18
  -2   3 -19 31195.8 1901.53  18
  -2  -3 -19 32210.0 1883.70  15
   2  -3  19 30972.8 2787.13  11
  -2   3 -20 172.896 153.614   6
  -2  -3 -20 191.521 141.093   6
  -2   3 -20 46.8746 194.780   1
  -2  -3 -20 84.0059 192.330  18
  -2   3 -20-32.0472 137.848  18
  -2  -3 -20-32.7573 136.125  15
  -2   3 -21 37350.5 2206.75   1
  -2   3 -21 36925.7 2069.59   6
  -2  -3 -21 38049.4 2115.77   6
  -2  -3 -21 35777.8 2032.64  15
  -2   3 -22 8538.04 758.261   1
  -2   3 -22 6863.39 624.022   6
  -2  -3 -22 8540.26 697.512   6
  -2   3 -23 47050.0 2530.80   1
   2  -3  23 47831.9 2341.52   2
   2   3  23 46652.2 2326.99   2
  -2   3 -23 44325.4 2396.09   6
  -2  -3 -23 44464.2 2428.52   6
  -2   3 -24 16150.5 1019.53   1
   2  -3  24 14665.1 859.530   2
   2   3  24 14368.1 847.971   2
  -2   3 -24 12812.5 878.587   6
  -2  -3 -24 13523.0 905.470   6
   2  -3  25 13448.2 781.101   2
   2   3  25 13649.2 775.502   2
  -2   3 -25 12733.6 804.484   6
  -2  -3 -25 12170.5 810.074   6
  -2   4  26 22284.0 1205.26   2
  -2  -4  26 21668.5 1329.65   8
   2  -4 -26 22076.5 1253.68  15
  -2   4  25 7599.72 553.577   2
  -2  -4  25 7398.18 558.200   2
  -2  -4  25 6911.24 632.866   8
   2  -4 -25 6429.53 553.753  15
  -2   4  24 35929.1 1936.26   2
  -2  -4  24 34089.3 1934.62   2
  -2  -4  24 37664.1 2110.34   8
   2  -4 -24 36584.0 1975.43  15
  -2   4  23 617.203 172.229   2
  -2  -4  23 318.520 142.093   2
  -2  -4  23 523.941 168.741  17
   2  -4 -23 832.296 220.430  15
  -2   4  22 28411.3 1646.87   2
  -2  -4  22 26275.0 1623.43   2
  -2  -4  22 27058.2 1630.54  17
   2  -4 -22 28247.9 1681.98  15
  -2   4  21 3290.76 432.116   2
  -2  -4  21 3764.55 462.992   2
  -2  -4  21 3372.33 440.437  17
   2  -4 -21 3540.45 462.095  15
   2   4 -20 43283.9 3010.61  10
   2  -4 -20 45388.4 3170.37  10
  -2   4  20 46141.0 2524.79   2
  -2  -4  20 39587.5 2460.01   2
  -2  -4  20 45963.2 2524.30  17
  -2   4  20 46590.0 3704.54  19
  -2  -4  20 38997.5 3455.44  19
   2  -4 -20 50223.3 2563.86  15
  -2   4  20 44693.4 3902.18  13
   2   4 -19 23468.2 1944.00  10
   2  -4 -19 24619.4 2093.78  10
  -2  -4  19 20894.4 1475.87   2
  -2   4  19 25351.9 1560.39   2
  -2  -4  19 21193.9 1462.31  17
  -2   4  19 25975.3 2650.81  19
  -2  -4  19 20713.2 2343.40  19
   2  -4 -19 23345.8 1494.81  15
  -2   4  19 20015.9 2526.12  13
   2   4 -18 15276.5 1517.05  10
   2  -4 -18 13627.0 1549.56  10
  -2   4  18 16765.4 1203.42   2
  -2  -4  18 16026.9 1152.34   2
  -2  -4  18 12936.6 1060.36  17
  -2  -4  18 10963.4 1727.19  19
  -2   4  18 13989.5 1944.84  19
  -2   4  18 15399.6 2166.50  13
   2   4 -17 3297.94 690.865  10
   2  -4 -17 4352.86 837.095  10
  -2   4  17 2672.59 457.319   2
  -2  -4  17 4225.56 531.812   2
  -2  -4  17 3349.22 430.158  16
  -2   4  17 3419.95 960.807  19
  -2  -4  17 3541.48 961.526  19
  -2  -4  17 3895.56 497.545  17
  -2   4  17 3428.77 988.916  13
   2   4 -16 29403.3 2325.92  10
   2  -4 -16 34888.5 2602.17  10
  -2   4  16 25831.0 1746.60   2
  -2  -4  16 25159.0 1699.59   2
  -2   4  16 22882.8 2722.74  19
  -2  -4  16 27678.1 1722.75  17
  -2  -4  16 21392.1 2562.72  19
  -2  -4  16 26842.1 1657.85  16
  -2   4  16 30136.6 3033.46  13
   2   4 -15 4955.07 899.157  10
   2  -4 -15 5210.44 980.285  10
  -2   4  15 3911.16 523.982   2
  -2  -4  15 3276.47 471.028   2
  -2  -4  15 4399.33 525.838  16
  -2  -4  15 3517.32 489.009  17
  -2   4  15 4718.04 1142.23  19
  -2  -4  15 4002.06 982.039  19
  -2   4  15 3505.90 1029.66  13
   2   4 -14 47864.2 3324.34  10
   2  -4 -14 42892.2 3395.34  10
  -2   4  14 41752.6 2428.23   2
  -2  -4  14 40417.7 2386.31   2
  -2  -4  14 46323.7 2544.51  17
  -2  -4  14 39180.2 3419.55  19
  -2   4  14 44967.6 3672.28  19
  -2  -4  14 40712.5 2437.45  16
  -2   4  14 48042.7 3963.35  13
   2   4 -13 20883.2 2299.99  10
   2  -4 -13 20322.5 2394.40  10
  -2  -4  13 28184.1 1713.52   2
  -2   4  13 32201.1 1782.09   2
  -2  -4  13 31014.0 1931.15  17
  -2  -4  13 24827.3 2560.82  19
  -2   4  13 32628.2 2812.34  19
  -2  -4  13 29473.1 1828.38  16
  -2   4  13 34465.6 3213.89  13
   2   4 -12 22635.0 2848.65  10
   2  -4 -12 26546.2 3083.64  10
  -2  -4  12 54225.3 2610.29  16
  -2   4  12 61782.2 3749.15  19
  -2  -4  12 56519.7 3584.12  19
  -2   4  12 55838.5 4125.43  13
   2   4 -11 1506.06 600.539  10
   2  -4 -11 1957.20 666.959  10
  -2   4  11 2809.41 668.625  19
  -2  -4  11 2121.66 577.861  19
  -2   4  11 1871.35 785.971  13
  -2  -4  11 2939.49 436.661  16
   2   4 -10 107791. 6028.25  10
   2  -4 -10 116141. 6236.77  10
  -2  -4  10 104314. 6063.49  19
  -2   4  10 99509.5 6021.68  19
  -2   4  10 113934. 6796.87  13
   2   4  -9 63803.0 3732.18  10
   2  -4  -9 76018.8 3976.73  10
  -2  -4   9 53691.1 3831.47  19
  -2   4   9 61224.1 3939.74  19
  -2   4   9 68892.6 4207.44  14
  -2   4   9 66563.4 4547.54  13
   2  -4  -8 131569. 7034.82  11
   2   4  -8 133495. 6566.53  10
   2  -4  -8 122155. 6217.73   4
  -2   4   8 123303. 6870.43  19
  -2  -4   8 129902. 6932.33  19
  -2   4   8 122459. 7110.12  14
  -2   4   8 129394. 7502.58  13
   2   4  -7 243570. 11587.3  10
   2  -4  -7 246229. 12120.8  11
   2  -4  -7 270302. 11750.3  10
  -2   4   7 246141. 11170.2   7
  -2   4   7 211829. 11910.6   9
   2  -4  -7 237924. 11330.9   4
  -2  -4   7 226368. 11956.4  19
  -2   4   7 248994. 12011.4  19
   2  -4  -7 250659. 11598.3  12
  -2   4   7 233099. 12322.9  14
  -2   4   7 253994. 12603.0  13
   2  -4  -6 210725. 10338.4  11
   2  -4  -6 212974. 9879.92  10
   2   4  -6 192647. 9755.72  10
  -2   4   6 216468. 9449.42   7
  -2   4   6 200112. 10424.0   9
   2  -4  -6 188330. 9560.70   4
  -2  -4   6 212465. 10231.6  19
  -2   4   6 201556. 10149.1  19
   2  -4  -6 207976. 9922.21  12
  -2   4   6 201014. 10556.4  14
  -2   4   6 205052. 10635.7  13
  -2  -4   5 29964.4 1627.01   8
   2  -4  -5 29260.0 2188.76  11
   2  -4  -5 29259.9 1820.30  10
  -2   4   5 30158.3 1517.27   7
   2   4  -5 26835.0 1745.86  10
  -2   4   5 31947.2 2484.72   9
   2  -4  -5 26299.6 1591.81   4
  -2  -4   5 29436.7 2057.88  19
  -2   4   5 26475.3 1973.22  19
  -2   4   5 30972.3 2379.96  14
   2  -4  -5 33774.9 2040.82  12
   2  -4  -4 59818.2 3509.88  11
  -2  -4   4 58325.5 2783.84   8
   2   4  -4 53252.7 2954.73  10
  -2   4   4 54162.4 2673.61   7
   2  -4  -4 54338.1 2992.88  10
   2  -4  -4 50186.6 2755.82   4
  -2  -4   4 57417.6 3242.36  19
  -2   4   4 54231.1 3172.38  19
  -2   4   4 58354.2 3633.84  14
   2  -4  -4 55650.3 3216.26  12
   2  -4  -3 10489.7 927.672  10
   2  -4  -3 12718.7 1261.60  11
   2   4  -3 11924.9 954.780  10
  -2   4   3 12254.5 723.405   7
   2  -4  -3 10943.8 780.277   4
  -2   4   3 11117.1 1011.34  19
  -2  -4   3 11880.9 1060.45  19
  -2   4   3 11817.3 1317.54  14
   2  -4  -2 112087. 5836.29  11
   2   4  -2 99963.0 5275.31  10
   2  -4  -2 106115. 5308.93  10
  -2   4   2 103548. 5374.52  19
  -2  -4   2 100140. 5378.15  19
  -2   4   2 111053. 5925.99  14
   2  -4  -1 86227.3 5150.23  11
  -2  -4   1 90306.3 4798.82  19
  -2   4   1 90629.4 4775.76  19
  -2   4   1 79988.5 5142.40  14
  -2  -4   1 98662.4 4516.17  15
   2  -4   0 144861. 7707.91  11
  -2   4   0 146496. 7205.99  19
  -2  -4   0 143754. 7211.58  19
  -2  -4   0 146268. 6930.86  15
  -2  -4  -1 10457.9 1004.09   5
  -2   4  -1 10538.9 1001.82   5
  -2   4  -1 9860.69 891.981  19
  -2  -4  -1 10254.4 912.143  19
  -2  -4  -2 106739. 5851.71   5
  -2   4  -2 118059. 5903.94   5
  -2   4  -2 113328. 5692.33  19
  -2  -4  -2 113294. 5731.52  19
  -2   4  -2 118840. 6421.79  14
  -2   4  -3 34551.7 2108.98   5
  -2  -4  -3 30803.4 2086.42   5
  -2  -4  -3 29171.5 1572.65   6
  -2   4  -3 32047.5 2536.86  14
  -2  -4  -3 29829.3 1697.36  15
  -2   4  -4 51379.3 3018.95   5
  -2  -4  -4 47224.2 3019.85   5
   2  -4   4 48233.7 3340.62  11
  -2  -4  -4 49402.6 2454.73   6
  -2   4  -4 48814.0 2431.43   6
  -2   4  -4 56912.5 3785.93  14
  -2  -4  -4 47562.0 2548.76  15
  -2  -4  -5 96053.1 5346.29   5
  -2   4  -5 98966.3 5273.90   5
   2  -4   5 98705.6 5708.51  11
  -2   4  -5 97742.4 4609.64   6
  -2  -4  -5 96870.2 4636.43   6
  -2   4  -5 114645. 6484.99  14
   2   4   5 98383.4 5581.11  13
  -2  -4  -5 92457.4 4735.28  15
  -2   4  -6 14412.0 1341.59   5
  -2  -4  -6 16924.1 1526.13   5
   2  -4   6 14885.4 1646.70  11
  -2   4  -6 14438.8 897.535   6
  -2  -4  -6 17061.9 961.718   6
  -2   4  -6 15588.4 2118.58  14
   2   4   6 14152.1 1555.82  13
  -2  -4  -6 14265.1 1017.47  15
  -2   4  -7 14974.8 1369.57   5
  -2  -4  -7 13721.2 1418.84   5
   2  -4   7 13529.8 1587.47  11
  -2   4  -7 13665.9 862.934   6
  -2  -4  -7 15289.3 922.308   6
  -2   4  -7 12708.4 2055.93  14
  -2  -4  -7 14567.0 1028.63  15
   2   4   7 14458.5 1625.08  13
  -2   4  -8 61724.3 3859.49   5
  -2  -4  -8 65928.2 4105.09   5
  -2   4  -8 62486.4 3168.81   6
  -2  -4  -8 68030.3 3247.81   6
   2  -4   8 69268.6 4444.13  11
  -2   4  -8 59663.8 4554.82   9
  -2  -4  -8 67940.7 3447.58  15
   2   4   8 71438.6 4458.29  13
  -2   4  -9 155.252 243.824   9
   2  -4   9-135.581 301.128  11
  -2   4  -9-43.6252 96.8976   6
  -2  -4  -9 288.060 145.409   6
   2  -4   9 30.0891 115.755   3
  -2   4  -9-46.8147 194.524   1
  -2   4  -9 178.803 222.001   5
  -2  -4  -9 215.056 238.823   5
  -2  -4  -9 201.554 184.575  18
   2   4   9 137.503 305.397  13
  -2   4  -9-224.052 609.459  14
  -2  -4  -9 100.160 175.870  15
   2  -4  10 18620.9 2119.65  11
  -2   4 -10 20924.1 1254.76   6
  -2  -4 -10 21661.4 1314.85   6
  -2   4 -10 19053.2 2177.69   9
  -2   4 -10 19981.2 1865.89   5
  -2   4 -10 19168.2 1477.87   1
  -2  -4 -10 20132.1 2025.06   5
   2  -4  10 21603.1 1352.49   3
  -2  -4 -10 22602.8 1465.73  18
  -2   4 -10 24305.2 2599.64  14
  -2  -4 -10 22637.3 1652.47  15
   2   4  10 18006.3 2115.99  13
  -2   4 -11 32906.1 2907.44   9
   2  -4  11 28271.7 2733.74  11
  -2  -4 -11 31074.4 1810.72   6
  -2   4 -11 29906.4 1747.81   6
  -2   4 -11 34041.5 2649.75   5
  -2  -4 -11 35362.7 2842.85   5
   2  -4  11 30971.6 1848.48   3
  -2   4 -11 33329.3 2075.75   1
  -2  -4 -11 28240.1 1874.62  18
  -2   4 -11 36815.7 2997.90  14
  -2  -4 -11 27856.7 2155.63  15
   2   4  11 37233.6 3060.00  13
  -2   4 -12 67565.8 4820.10   9
   2  -4  12 75321.0 5024.16  11
  -2   4 -12 71975.2 3607.01   6
  -2  -4 -12 73742.8 3675.57   6
  -2  -4 -12 71485.4 4887.57   5
  -2   4 -12 69602.6 4690.25   5
   2  -4  12 73701.5 3703.53   3
  -2   4 -12 72796.0 3929.90   1
  -2  -4 -12 73472.4 3762.16  18
  -2   4 -12 71414.9 4533.01  14
   2   4  12 76683.5 5079.92  13
  -2  -4 -13 41.0066 164.191   6
  -2   4 -13 152.915 294.125   9
  -2   4 -13 146.274 151.948   6
   2  -4  13 159.994 251.269  11
  -2  -4 -13-167.877 263.651   5
  -2   4 -13-149.433 165.948   5
   2  -4  13-206.881 205.490   3
  -2   4 -13 242.684 293.684   1
  -2  -4 -13 87.7474 182.302  18
   2   4  13-158.669 394.002  13
  -2  -4 -13-81.3017 299.445  15
  -2   4 -14 61311.8 4569.77   5
   2  -4  14 63072.0 3392.22   3
  -2   4 -14 57373.9 3574.58   1
  -2  -4 -14 55130.6 4593.45   5
  -2   4 -14 69015.6 4587.74   9
   2  -4  14 57949.0 4450.16  11
  -2  -4 -14 65833.3 3428.57   6
  -2   4 -14 56652.0 3290.87   6
  -2  -4 -14 75237.9 3899.31  15
   2   4  14 74680.1 4842.80  13
   2  -4  15 1158.34 300.941   3
  -2  -4 -15 1686.24 691.550   5
  -2   4 -15 1204.79 542.488   5
  -2   4 -15 1606.25 447.868   1
  -2   4 -15 1301.23 534.427   9
  -2   4 -15 586.282 232.268   6
  -2  -4 -15 728.262 251.717   6
   2  -4  15 1575.95 607.936  11
   2   4  15 995.252 554.461  13
  -2  -4 -15 1529.24 420.117  15
  -2   4 -16 74294.7 4913.30   9
   2  -4  16 70924.5 4978.94  11
  -2   4 -16 70836.4 3842.63   6
  -2  -4 -16 73891.5 3909.27   6
  -2   4 -16 76463.8 4141.87   1
   2  -4  16 75420.2 3873.61   3
  -2   4 -16 67324.9 5103.04   5
  -2  -4 -16 70735.7 5303.29   5
  -2   4 -16 67705.7 3914.79  18
  -2  -4 -16 81945.6 4087.90  15
   2  -4  16 73968.2 4467.19  12
  -2   4 -17 9815.95 853.767   6
  -2  -4 -17 11990.7 950.496   6
   2  -4  17 9707.05 1400.95  11
  -2   4 -17 9287.99 974.160   1
  -2   4 -17 11394.6 1598.97   5
  -2  -4 -17 12367.8 1783.26   5
   2  -4  17 9067.02 837.990   3
  -2   4 -17 10291.7 909.717  18
  -2  -4 -17 10704.3 925.454  18
  -2  -4 -17 8438.66 860.706  15
   2  -4  17 10040.5 1132.73  12
  -2  -4 -18 39185.0 2231.85   6
  -2   4 -18 38234.6 2182.31   6
   2  -4  18 31707.3 2883.38  11
  -2  -4 -18 38680.8 3333.66   5
  -2   4 -18 37092.5 3215.55   5
  -2   4 -18 41337.2 2419.32   1
   2  -4  18 37014.3 2178.80   3
  -2   4 -18 36331.5 2164.42  18
  -2  -4 -18 37214.7 2238.98  18
  -2  -4 -18 37762.5 2214.57  15
  -2   4 -19 5535.83 674.003   1
   2  -4  19 5711.05 584.544   3
  -2  -4 -19 5824.51 598.921   6
  -2   4 -19 4943.38 534.664   6
  -2  -4 -19 4302.96 533.190  15
  -2   4 -20 19242.4 1377.11   1
  -2   4 -20 18068.5 1208.01   6
  -2  -4 -20 20370.3 1287.39   6
  -2  -4 -20 18503.0 1250.79  15
  -2   4 -21 286.912 198.667   1
   2  -4  21 243.962 108.771   2
  -2   4 -21 439.540 161.752   6
  -2  -4 -21 30.7509 123.551   6
  -2  -4 -21 275.325 159.672  15
   2  -4  22 22384.3 1169.18   2
   2   4  22 22067.9 1167.38   2
  -2   4 -22 18795.3 1320.76   1
  -2  -4 -22 19772.8 1234.01   6
  -2   4 -22 18290.7 1186.73   6
  -2  -4 -22 19571.4 1236.66  15
  -2   4 -23 3982.84 413.399   1
   2  -4  23 4675.50 325.625   2
   2   4  23 4566.68 320.279   2
  -2   4 -23 3978.29 336.076   6
  -2   4 -24 12807.3 907.823   1
   2  -4  24 14162.8 799.552   2
   2   4  24 13517.9 798.952   2
   2   4  25 2979.18 257.704   2
  -2  -5  26 842.670 179.753   8
   2  -5 -26 877.246 202.049  23
   2  -5 -26 936.654 164.403  15
  -2  -5  25 226.426 151.060   8
   2  -5 -25 210.663 140.928  23
   2  -5 -25 220.447 117.820  15
  -2  -5  24 100.261 128.693   8
  -2  -5  24 156.061 94.6036  17
   2  -5 -24 105.232 120.595  15
  -2  -5  23 2433.03 392.693   8
  -2  -5  23 2368.61 315.203  17
   2  -5 -23 2392.39 334.179  15
  -2  -5  22 4961.00 579.895   8
  -2  -5  22 4425.85 455.368   2
  -2  -5  22 4966.48 511.385  17
   2  -5 -22 5483.60 545.740  15
  -2  -5  21 1542.66 336.029   8
  -2   5  21 1271.40 253.227   2
  -2  -5  21 1390.75 257.638   2
  -2  -5  21 1400.45 292.196  17
   2  -5 -21 1257.05 294.021  15
  -2   5  20 35086.8 1926.31   2
  -2  -5  20 30202.9 1865.11   2
  -2  -5  20 33560.5 1957.89  17
  -2  -5  19 3212.33 434.389   2
  -2  -5  19 4128.94 498.413  17
  -2   5  19 3004.00 903.696  13
  -2  -5  18 24635.1 1564.37   2
  -2  -5  18 26116.9 1613.36  17
  -2  -5  18 22920.5 1484.22  16
  -2   5  18 26860.7 2883.79  13
   2  -5 -17 8029.66 1020.21  10
  -2  -5  17 8014.15 752.223   2
  -2  -5  17 8490.40 1362.73  19
  -2  -5  17 8614.61 790.151  17
  -2  -5  17 7774.63 735.026  16
   2  -5 -17 9863.05 817.368  15
  -2   5  17 11685.7 1819.11  13
   2  -5 -16 982.842 402.265  10
  -2  -5  16 1713.32 318.634   2
  -2  -5  16 1054.86 284.851  17
  -2  -5  16 1616.11 571.303  19
  -2  -5  16 1441.45 329.353  16
  -2   5  16 1458.16 657.568  13
   2  -5 -16 2116.08 362.997  15
   2  -5 -15 6646.86 923.267  10
  -2  -5  15 5535.90 592.528   2
  -2  -5  15 5508.71 640.490  17
  -2  -5  15 5607.40 648.619  16
  -2  -5  15 6326.75 1127.11  19
  -2   5  15 5471.82 1305.76  13
   2  -5 -14 3420.54 700.720  10
  -2  -5  14 3633.55 450.989   2
  -2  -5  14 4165.19 569.265  16
  -2  -5  14 3151.87 780.671  19
  -2   5  14 3582.33 1033.31  13
   2  -5 -13 2035.75 551.700  10
  -2  -5  13 1170.41 482.154  19
  -2  -5  13 1089.40 316.054  16
  -2   5  13 832.285 613.832  13
   2   5 -12 287.726 261.904  10
   2  -5 -12 636.201 408.551  10
  -2  -5  12 348.927 289.732  19
  -2   5  12 394.451 438.646  13
  -2  -5  12 978.900 302.720  16
   2   5 -11 8163.50 1203.92  10
   2  -5 -11 8016.37 1208.87  10
  -2  -5  11 13976.2 1451.37  19
  -2   5  11 13423.3 1430.73  19
  -2  -5  11 11173.5 962.174  16
  -2   5  11 10800.6 1695.44  13
   2   5 -10 446.396 413.332  10
   2  -5 -10 731.124 470.777  10
  -2  -5  10 1018.38 387.135  19
  -2   5  10 685.702 468.334  13
  -2  -5  10 986.512 285.036  16
   2   5  -9 102.550 301.352  10
   2  -5  -9 111.634 303.711  10
  -2  -5   9 112.816 144.763   8
   2  -5  -9 68.9481 148.368   4
  -2  -5   9 82.2377 129.264  19
  -2   5   9 245.168 222.364  19
  -2  -5   9 87.9775 189.270  16
  -2   5   9 116.816 290.122  14
  -2  -5   8 12064.1 936.546   8
   2   5  -8 12843.5 1311.19  10
   2  -5  -8 12766.4 1356.56  10
   2  -5  -8 12775.0 938.242   4
  -2   5   8 12635.9 1228.87  19
  -2  -5   8 11127.2 1179.72  19
  -2  -5   8 12076.8 1007.95  16
  -2   5   8 14877.2 1595.79  14
  -2   5   8 11990.7 1640.39  13
   2   5  -7 10593.5 973.609  10
   2  -5  -7 7008.87 1056.78  11
   2  -5  -7 11411.9 1056.13  10
  -2  -5   7 7830.89 697.500   8
  -2   5   7 9583.26 1173.60   9
   2  -5  -7 8607.08 721.872   4
  -2   5   7 8946.91 959.335  19
  -2  -5   7 9488.13 992.212  19
  -2   5   7 8828.47 1231.67  14
   2  -5  -7 8128.22 881.219  12
  -2  -5   7 7464.23 782.253  16
  -2   5   7 9125.67 1350.01  13
   2  -5  -6 11370.4 1353.15  11
  -2  -5   6 13666.8 943.935   8
   2   5  -6 14138.0 1075.85  10
   2  -5  -6 13677.4 1105.09  10
   2  -5  -6 12584.0 931.533   4
  -2  -5   6 13351.1 1192.86  19
  -2   5   6 11784.2 1119.36  19
   2  -5  -6 15197.1 1261.62  12
  -2   5   6 12548.1 1491.42  14
   2  -5  -5 24393.8 2014.80  11
  -2  -5   5 22421.5 1385.03   8
   2  -5  -5 24560.0 1535.09  10
   2   5  -5 21862.5 1452.53  10
  -2   5   5 23193.4 1243.80   7
   2  -5  -5 22550.8 1412.78   4
  -2   5   5 23611.9 1649.25  19
  -2  -5   5 24083.4 1681.31  19
   2  -5  -5 23820.6 1772.63  12
  -2   5   5 25543.8 2167.13  14
   2  -5  -4 561.867 332.460  11
  -2  -5   4 1643.96 254.581   8
   2   5  -4 770.917 216.148  10
  -2   5   4 1279.21 176.038   7
   2  -5  -4 1225.36 265.329  10
   2  -5  -4 1018.23 225.945   4
  -2   5   4 750.215 240.648  19
  -2  -5   4 1417.75 317.793  19
  -2   5   4 1185.31 434.207  14
   2  -5  -4 776.559 326.909  12
   2  -5  -3 8982.36 1137.52  11
   2   5  -3 6975.46 648.172  10
  -2  -5   3 8132.20 626.502   8
   2  -5  -3 7122.90 679.865  10
  -2   5   3 7574.86 539.834   7
   2  -5  -3 9196.34 698.861   4
  -2   5   3 9236.83 833.940  19
  -2  -5   3 8138.88 803.758  19
   2  -5  -3 9427.45 1018.27  12
  -2   5   3 6618.55 1026.39  14
  -2  -5   2 2953.32 324.975   8
   2   5  -2 2360.33 353.857  10
   2  -5  -2 2344.02 355.099  10
  -2  -5   2 2914.37 441.674  19
  -2   5   2 2750.22 423.727  19
  -2   5   2 3089.75 696.432  14
   2  -5  -2 2223.50 507.915  12
   2   5  -1 2594.77 389.546  10
   2  -5  -1 2896.20 405.504  10
  -2  -5   1 3031.30 316.562   8
  -2   5   1 2757.24 415.248  19
  -2  -5   1 3083.67 434.546  19
  -2   5   1 4377.55 818.359  14
  -2  -5   1 2878.14 369.299  15
   2  -5  -1 3684.09 634.751  12
   2  -5   0 3524.57 473.766  10
   2   5   0 4280.72 519.990  10
  -2   5   0 4653.84 518.628  19
  -2  -5   0 4405.55 507.987  19
  -2   5   0 3619.67 719.752  14
  -2  -5   0 3481.20 415.892  15
   2  -5   1 4502.11 807.719  11
  -2  -5  -1 5911.18 544.251  15
   2  -5   2 11543.0 1361.79  11
  -2  -5  -2 12855.3 914.996  15
   2   5   2 14842.9 1175.66  14
  -2  -5  -3 16464.3 1328.30   5
  -2   5  -3 17560.6 1365.26   5
   2  -5   3 13800.0 1557.77  11
  -2   5  -3 13596.0 1678.36  14
  -2  -5  -4 46416.2 2835.43   5
  -2   5  -4 47102.8 2801.65   5
   2  -5   4 40676.1 3143.39  11
  -2   5  -4 47615.8 3705.90  14
  -2  -5  -5 9455.60 1005.13   5
  -2   5  -5 8575.96 925.368   5
   2  -5   5 9990.81 1273.11  11
  -2   5  -5 10865.7 1706.07  14
  -2  -5  -6 45801.6 2830.02   5
  -2   5  -6 40096.0 2435.05   1
  -2   5  -6 39457.2 2620.30   5
   2  -5   6 42630.3 2286.51   3
   2  -5   6 44036.1 3188.58  11
  -2   5  -6 49071.5 4375.54  14
   2   5   6 45934.1 3361.02  13
  -2  -5  -6 40479.5 2336.34  15
  -2   5  -7 3835.63 626.953   5
  -2  -5  -7 4158.67 703.646   5
  -2   5  -7 3638.31 520.799   1
   2  -5   7 3866.87 447.728   3
  -2  -5  -7 4584.44 406.166   6
   2  -5   7 3455.53 796.394  11
   2   5   7 5771.44 1050.90  13
  -2   5  -7 3528.70 1235.36  14
  -2  -5  -7 3751.73 482.128  15
   2  -5   8 5869.31 1041.47  11
  -2  -5  -8 7975.61 565.861   6
  -2   5  -8 5471.55 668.562   1
  -2  -5  -8 6019.61 911.283   5
  -2   5  -8 6554.57 854.136   5
   2  -5   8 6727.29 610.357   3
  -2  -5  -8 5832.50 610.437  18
   2   5   8 6170.21 1129.33  13
  -2  -5  -8 6794.30 691.142  15
  -2   5  -9 3656.85 1005.20   9
  -2  -5  -9 7016.55 575.470   6
   2  -5   9 5817.03 1096.50  11
  -2   5  -9 6232.89 727.873   1
  -2   5  -9 6652.88 903.536   5
  -2  -5  -9 6252.13 966.468   5
   2  -5   9 6759.40 641.619   3
  -2  -5  -9 6644.45 674.838  18
  -2  -5  -9 7370.07 809.692  23
  -2   5  -9 7834.94 1796.13  14
  -2  -5  -9 7209.77 768.678  15
   2   5   9 8880.16 1384.30  13
  -2   5 -10 4109.23 971.513   9
   2  -5  10 4052.80 919.338  11
  -2  -5 -10 4924.32 481.964   6
  -2   5 -10 4225.24 606.310   1
   2  -5  10 4702.01 547.849   3
  -2  -5 -10 5982.17 970.522   5
  -2  -5 -10 4444.18 550.054  18
   2   5  10 4688.26 1135.30  13
  -2   5 -10 3460.13 1183.30  14
  -2  -5 -10 5331.21 695.129  15
  -2   5 -11 5460.00 1142.31   9
   2  -5  11 3314.67 869.277  11
  -2  -5 -11 5635.05 538.824   6
  -2   5 -11 5791.17 731.637   1
   2  -5  11 5377.23 609.045   3
  -2  -5 -11 5094.46 967.446   5
  -2  -5 -11 6356.51 654.086  18
   2   5  11 4321.60 1065.55  13
  -2   5 -11 6118.95 1295.79  14
  -2  -5 -11 3943.13 670.758  15
  -2  -5 -12 17300.2 1160.05   6
   2  -5  12 17585.6 2013.95  11
  -2   5 -12 16316.5 2030.25   9
   2  -5  12 17440.7 1272.87   3
  -2  -5 -12 18168.1 1979.35   5
  -2   5 -12 16597.5 1379.17   1
  -2  -5 -12 16625.2 1243.13  18
  -2   5 -12 19021.0 2006.34  14
  -2  -5 -12 12841.5 1341.89  15
   2   5  12 19012.9 2292.84  13
  -2   5 -13 4119.19 1030.09   9
  -2  -5 -13 3551.66 452.841   6
   2  -5  13 2596.97 754.984  11
   2  -5  13 3183.46 509.755   3
  -2  -5 -13 3844.05 867.246   5
  -2   5 -13 3816.79 636.096   1
  -2  -5 -13 3510.30 502.071  18
   2   5  13 3975.17 1034.43  13
  -2   5 -13 3029.55 677.150  14
   2  -5  13 2958.42 700.914  12
  -2  -5 -13 3170.74 605.032  15
  -2   5 -14 1275.97 535.501   9
   2  -5  14 1343.13 577.931  11
  -2   5 -14 1584.73 293.904   6
  -2  -5 -14 1482.95 310.555   6
   2  -5  14 1469.59 374.891   3
  -2   5 -14 1703.55 487.199   1
  -2  -5 -14 1801.22 383.344  18
   2   5  14 355.690 348.471  13
  -2  -5 -14 1856.00 470.272  15
   2  -5  14 1981.51 571.252  12
  -2  -5 -15 2904.28 807.474   5
  -2   5 -15 4012.22 677.668   1
   2  -5  15 4554.64 616.676   3
  -2   5 -15 4977.30 982.815   9
  -2  -5 -15 4237.55 530.248   6
   2  -5  15 4406.84 901.495  11
  -2   5 -15 4603.90 517.953   6
  -2  -5 -15 5112.22 693.623  15
   2  -5  15 5546.43 897.301  12
   2  -5  16 18455.4 1372.86   3
  -2   5 -16 16631.2 1479.92   1
  -2   5 -16 18638.3 1989.63   9
  -2  -5 -16 20923.1 1348.79   6
  -2   5 -16 18364.1 1258.08   6
   2  -5  16 18995.3 1966.97  11
   2  -5  16 18407.3 1739.78  12
  -2  -5 -16 18998.4 1442.87  15
   2  -5  17 309.277 245.880   3
  -2   5 -17 592.376 287.220   1
  -2   5 -17 310.054 163.152   6
  -2  -5 -17 386.978 172.689   6
  -2  -5 -17 352.581 231.216  15
  -2   5 -18 22995.7 1687.80   1
   2  -5  18 25913.1 1596.51   3
  -2  -5 -18 23712.9 1502.08   6
  -2  -5 -18 21793.7 1564.11  15
   2  -5  19 1146.53 285.859   3
  -2   5 -19 937.292 306.096   1
   2  -5  19 997.169 173.167   2
  -2  -5 -19 225.270 104.296   6
  -2  -5 -19 1312.40 290.743  15
  -2   5 -20 2521.11 443.949   1
   2  -5  20 3267.56 314.464   2
   2  -5  20 3388.00 439.340   3
   2   5  20 3234.98 322.283   2
  -2  -5 -20 3017.06 412.634  15
  -2   5 -21 3747.62 483.069   1
  -2  -5 -21 3007.81 491.809  23
  -2  -5 -21 3061.19 395.606  15
  -2   5 -22 876.605 227.151   1
  -2  -5 -22 469.799 206.117  23
  -2  -5 -22 685.804 178.294  15
  -2   5 -23 1240.74 243.956   1
  -2  -5 -23 2188.77 269.935  15
  -2   5 -24 212.612 116.064   1
   2  -6 -25 147.988 119.578  23
  -2  -6  24 7272.80 617.015   8
   2  -6 -24 6650.71 636.458  23
  -2  -6  24 6405.05 494.316  17
   2  -6 -24 7941.60 581.561  15
  -2  -6  23 658.289 212.858   8
   2  -6 -23 614.217 234.482  23
  -2  -6  23 1001.79 203.423  17
  -2  -6  22 1731.60 320.174   8
  -2  -6  22 2245.00 309.491  17
   2  -6 -22 2019.57 400.934  23
  -2  -6  21 10335.8 800.517  17
   2  -6 -21 8817.65 945.035  23
   2  -6 -20 25917.4 1840.61  23
  -2  -6  20 22484.1 1486.52  17
   2  -6 -20 24195.6 1494.22  15
  -2  -6  19 7629.01 749.202  17
   2  -6 -19 10355.1 805.348  15
  -2  -6  18 64486.1 3465.46  17
  -2  -6  18 59769.0 3353.88  16
  -2  -6  17 54.2851 217.473   8
  -2  -6  17 248.572 178.325  17
   2   6 -17 246.609 306.268  14
  -2  -6  17 78.6238 169.228  16
  -2   6  17 615.602 394.757  13
   2  -6 -17 114.844 170.195  15
  -2  -6  16 86264.3 4412.12   8
  -2  -6  16 77128.7 4208.74  16
  -2  -6  16 74455.6 4182.52  17
   2  -6 -16 85768.3 4185.34  15
  -2   6  16 85987.9 6109.53  13
  -2  -6  15 617.690 280.779   8
  -2  -6  15 663.173 231.605  17
  -2  -6  15 781.503 288.867  16
  -2   6  15 660.198 599.505  13
   2  -6 -15 843.593 246.783  15
  -2  -6  14 53880.5 3201.65   8
  -2  -6  14 52049.4 3125.53  16
   2  -6 -14 58324.6 3038.26  15
  -2  -6  13 534.848 273.897   8
   2  -6 -13 779.754 326.010  23
  -2   6  13 443.901 428.005  13
  -2  -6  13 858.178 318.593  16
   2  -6 -13 703.482 227.276  15
  -2  -6  12 10408.4 980.494   8
   2  -6 -12 8604.26 1011.13  23
  -2   6  12 11176.7 1849.29  13
  -2  -6  12 11405.9 1005.58  16
   2  -6 -12 12558.5 932.838  15
  -2  -6  11 2633.72 439.021   8
   2  -6 -11 1847.64 421.101  23
  -2  -6  11 1834.45 396.824  16
   2  -6 -11 2196.47 346.943  15
  -2   6  11 1800.48 775.366  13
  -2  -6  10 16986.7 1249.88   8
   2  -6 -10 14738.5 1287.91  23
  -2  -6  10 14924.5 1234.43  16
  -2   6  10 19111.7 1950.86  14
   2  -6 -10 18002.0 1165.36  15
  -2   6  10 19319.2 2321.10  13
  -2  -6   9 1449.77 309.657   8
   2  -6  -9 1478.04 307.066   4
   2  -6  -9 1883.59 402.564  23
  -2   6   9 1991.14 728.146  13
  -2  -6   9 1571.63 361.626  16
  -2   6   9 1169.22 524.862  14
   2  -6  -9 1573.14 279.552  15
  -2  -6   8 37960.5 2229.14   8
   2  -6  -8 43340.9 2302.62   4
   2  -6  -8 37196.3 2334.17  23
  -2  -6   8 33677.7 2260.02  16
   2  -6  -8 38200.2 2103.10  15
  -2   6   8 42622.4 3554.98  13
  -2   6   8 42516.3 3189.79  14
  -2  -6   7 11548.9 893.788   8
   2  -6  -7 12245.1 942.529   4
   2  -6  -7 9834.31 948.660  23
  -2  -6   7 8757.14 917.158  16
  -2   6   7 13855.7 1621.39  14
   2  -6  -7 11356.0 798.398  15
   2  -6  -7 11045.6 1147.56  12
  -2   6   7 14347.1 1804.56  13
   2  -6  -6 133121. 6236.28   4
   2  -6  -6 119048. 7119.21  11
  -2  -6   6 134657. 6174.87   8
  -2  -6   6 111762. 6320.43  16
   2  -6  -6 133202. 6733.47  12
   2  -6  -6 123393. 5996.10  15
  -2   6   6 124270. 7252.96  14
   2  -6  -5 11647.5 908.279   4
  -2  -6   5 10890.4 836.819   8
   2  -6  -5 10296.9 1193.42  12
  -2   6   5 11594.0 1483.26  14
   2  -6  -5 10449.3 717.484  15
  -2  -6   4 241869. 11243.4   8
   2  -6  -4 248674. 11353.2   4
  -2  -6   4 223493. 11546.0  22
   2  -6  -4 231779. 11893.4  12
  -2   6   4 253743. 12522.7  14
  -2  -6   4 242200. 11753.3  16
   2  -6  -3 1760.86 328.281   4
   2  -6  -3 1821.63 305.376   3
  -2  -6   3 1124.73 237.104   8
   2  -6  -3 1207.21 453.476  12
  -2  -6   3 1242.87 473.328  16
  -2   6   3 971.468 471.308  14
   2  -6  -2 159461. 7664.93   3
   2  -6  -2 163176. 7765.73   4
  -2   6   2 155053. 7480.32   7
  -2  -6   2 166096. 7629.31   8
   2  -6  -2 150137. 8336.13  12
  -2   6   2 152781. 8710.12  14
   2  -6  -1 2643.21 366.096   3
   2  -6  -1 2340.60 626.881  11
   2   6  -1 2319.01 566.234  14
  -2  -6   1 3760.70 972.067  16
  -2   6   1 3683.60 766.834  14
   2  -6  -1 3663.53 692.001  12
   2  -6   0 26801.5 1575.53   3
   2  -6   0 23883.3 2194.60  11
   2  -6   0 27154.1 2164.06  12
  -2   6   0 23719.9 2229.81  14
  -2  -6   0 28634.7 1629.43  15
   2   6   0 25840.9 2009.68  14
   2  -6   1 178.124 132.093   3
   2  -6   1-106.780 237.283  11
   2   6   1 269.508 211.767  14
  -2  -6  -1 165.687 137.902  15
   2  -6   1 387.433 304.325  12
   2  -6   2 9803.15 765.015   3
   2  -6   2 9056.64 1219.59  11
  -2  -6  -2 10735.1 825.706  15
   2   6   2 8504.37 935.790  14
   2  -6   2 10729.8 1283.91  12
   2  -6   3 2576.38 651.849  11
  -2  -6  -3 2074.07 338.647  15
   2  -6   3 1169.36 449.685  12
  -2   6  -4 24173.3 1677.83   1
   2  -6   4 25696.0 2270.85  11
  -2   6  -4 31164.5 2841.87  14
  -2  -6  -4 25141.2 1573.88  15
   2  -6   4 24316.1 2208.21  12
   2  -6   5 5289.39 948.757  11
  -2   6  -5 6367.90 694.769   1
  -2  -6  -5 5223.74 654.232  23
  -2   6  -5 5690.85 1301.03  14
  -2  -6  -5 5308.43 586.887  15
   2  -6   5 5575.32 997.119  12
   2  -6   6 100205. 6260.08  11
  -2   6  -6 105210. 5457.63   1
   2  -6   6 103545. 5230.91   3
  -2  -6  -6 103524. 5464.04  22
  -2  -6  -6 114350. 5531.94  23
  -2   6  -6 114370. 7749.04  14
   2   6   6 118663. 6821.14  13
   2  -6   6 99577.1 6190.91  12
   2  -6   7 6151.94 1107.46  11
  -2   6  -7 7374.84 793.033   1
   2  -6   7 7884.05 692.627   3
  -2  -6  -7 7130.13 805.721  23
   2   6   7 7859.27 1351.24  13
  -2   6  -7 4927.97 1476.22  14
   2  -6   8 134301. 8302.71  11
  -2   6  -8 156968. 7492.50   1
   2  -6   8 156792. 7258.76   3
  -2  -6  -8 146591. 7500.95  23
   2   6   8 158217. 8976.77  13
  -2   6  -9 1625.55 702.283   9
   2  -6   9 2393.67 706.701  11
   2  -6   9 2271.88 380.500   3
  -2   6  -9 2106.77 451.395   1
  -2  -6  -9 2287.36 481.614  23
   2   6   9 2899.72 949.502  13
  -2   6  -9 2074.55 1045.75  14
  -2  -6  -9 2365.02 472.312  15
   2  -6   9 2656.40 716.845  12
   2  -6  10 76799.5 5199.63  11
  -2   6 -10 68730.4 5353.02   9
  -2   6 -10 74385.2 4271.14   1
   2  -6  10 80626.3 4130.92   3
  -2  -6 -10 79338.1 4400.89  23
  -2  -6 -10 78786.6 4325.56  15
   2   6  10 80903.3 5701.99  13
   2  -6  10 82026.9 5031.74  12
  -2   6 -11 175.969 276.490   9
   2  -6  11 291.634 362.189  11
   2  -6  11 137.049 203.107   3
  -2   6 -11 545.530 301.154   1
  -2  -6 -11 142.361 295.889  23
   2   6  11 198.779 441.572  13
  -2   6 -11-403.293 500.794  14
  -2  -6 -11 193.972 259.029  15
   2  -6  11 237.968 323.771  12
   2  -6  12 34901.6 3079.91  11
  -2   6 -12 31547.0 3188.59   9
   2  -6  12 40805.7 2372.90   3
  -2   6 -12 42405.9 2551.62   1
  -2  -6 -12 42366.1 2689.87  23
   2  -6  12 37387.5 2956.75  12
  -2   6 -12 43848.6 3454.41  14
  -2  -6 -12 33147.2 2437.54  15
   2   6  12 33884.5 3472.87  13
  -2   6 -13 5547.19 1168.66   9
   2  -6  13 5477.12 1008.62  11
   2  -6  13 6850.42 750.163   3
  -2   6 -13 7212.26 864.471   1
  -2  -6 -13 5338.19 820.844  23
  -2   6 -13 6399.94 1038.73  14
   2   6  13 6338.22 1327.43  13
  -2  -6 -13 5079.62 748.914  15
   2  -6  13 4339.50 871.933  12
  -2   6 -14 2671.11 809.515   9
   2  -6  14 3856.25 817.938  11
   2  -6  14 4919.11 651.942   3
  -2   6 -14 4891.82 740.939   1
  -2  -6 -14 4193.44 740.569  23
  -2  -6 -14 4313.89 652.070  15
   2  -6  14 4410.92 843.490  12
  -2   6 -15 468.939 303.626   9
   2  -6  15 1329.44 383.256   3
  -2   6 -15 963.603 369.004   1
  -2  -6 -15 1178.81 440.617  23
   2  -6  15 1151.88 388.000  12
  -2  -6 -15 919.498 342.991  15
   2  -6  16 18282.3 1329.67   3
  -2   6 -16 13997.5 1352.71   1
  -2  -6 -16 17528.5 1564.74  23
  -2  -6 -16 17999.2 1372.60  15
  -2   6 -17 7233.55 862.375   1
   2  -6  17 7862.05 773.670   3
  -2  -6 -17 7519.80 942.034  23
  -2  -6 -17 6503.89 747.879  15
  -2   6 -18 48495.2 2884.00   1
   2  -6  18 50011.2 2764.27   3
  -2  -6 -18 51442.7 3086.73  23
  -2  -6 -18 47796.1 2772.13  15
  -2   6 -19 6807.14 716.481   1
   2  -6  19 6397.02 653.750   3
  -2  -6 -19 5057.88 712.507  23
  -2  -6 -19 6506.46 659.566  15
  -2   6 -20 68324.2 3692.66   1
   2  -6  20 76292.0 3664.68   3
  -2  -6 -20 66196.1 3791.88  23
  -2  -6 -20 70986.3 3640.52  15
  -2   6 -21 805.965 229.026   1
  -2  -6 -21 781.067 240.021  23
  -2  -6 -21 720.222 200.194  15
  -2   6 -22 33665.0 1872.74   1
  -2  -6 -22 34336.5 1846.33  15
  -2   6 -23 467.237 144.224   1
  -2  -7  23 5225.43 488.917   8
   2  -7 -23 4262.63 478.324  23
  -2  -7  23 5747.21 445.006  17
   2  -7 -23 5025.95 443.906  15
  -2  -7  22 2093.22 281.162  17
   2  -7 -22 1761.17 326.601  23
   2  -7 -22 1484.03 251.332  15
  -2  -7  21 9494.18 753.440  17
   2  -7 -21 9950.43 909.241  23
   2  -7 -21 11085.5 786.840  15
   2  -7 -20 807.982 293.874  23
  -2  -7  20 356.287 170.144  17
   2  -7 -20 521.977 191.123  15
  -2  -7  19 46234.4 2599.95  17
   2  -7 -19 47237.5 2901.52  23
   2  -7 -19 49060.2 2595.75  15
  -2  -7  18-48.6989 171.059   8
   2  -7 -18 271.869 292.350  23
  -2  -7  18 38.3044 175.427  17
  -2  -7  18 129.377 134.449  16
   2  -7 -18 142.118 147.679  15
  -2  -7  17 106384. 5321.17   8
  -2  -7  17 97689.0 5138.68  17
   2  -7 -17 97498.3 5519.12  23
  -2  -7  17 96091.6 5095.36  16
   2  -7 -17 112902. 5159.90  15
  -2  -7  16 54.4479 171.036   8
   2  -7 -16 75.4330 264.910  23
  -2  -7  16-44.3491 184.291  17
   2  -7 -16 114.306 158.336  15
  -2  -7  15 112238. 5854.90   8
   2  -7 -15 111360. 6088.62  23
  -2  -7  15 107961. 5752.10  16
  -2  -7  15 113879. 5772.98  17
   2  -7 -15 118247. 5669.82  15
  -2   7  15 124643. 7896.44  13
  -2  -7  14 55.8854 205.870   8
  -2  -7  14 55.0044 183.289  17
   2  -7 -14 74.2264 260.691  23
  -2  -7  14 152.750 219.025  16
  -2   7  14 232.595 365.308  13
   2  -7 -14 77.8644 149.819  15
  -2  -7  13 51913.3 2880.90   8
   2  -7 -13 46836.4 3005.87  23
  -2  -7  13 49161.1 2819.32  16
   2  -7 -13 45101.4 2621.96  15
  -2   7  13 48876.7 4453.74  13
   2   7 -13 44210.4 3608.61  14
  -2  -7  12 1800.14 395.456   8
   2  -7 -12 1375.49 402.208  23
   2   7 -12 1335.95 574.763  14
  -2   7  12 1574.14 792.408  13
  -2  -7  12 1322.41 358.469  16
   2  -7 -12 1403.44 293.081  15
  -2  -7  11 3328.16 521.036   8
   2  -7 -11 2950.66 552.050  23
   2   7 -11 3484.90 871.691  14
  -2   7  11 4807.23 1246.87  13
  -2  -7  11 3164.27 520.287  16
   2  -7 -11 3825.01 469.179  15
  -2  -7  10 948.507 306.031   8
   2  -7 -10 1317.31 364.888  23
  -2   7  10 1492.44 711.792  13
   2   7 -10 611.612 482.470  14
  -2  -7  10 1049.68 347.876  16
  -2   7  10 944.561 426.332  14
   2  -7 -10 994.933 256.887  15
  -2  -7   9 6865.77 712.768   8
   2  -7  -9 9144.26 829.317   4
   2  -7  -9 6545.89 809.889  23
  -2  -7   9 5446.69 705.567  16
  -2   7   9 6794.18 1407.32  13
   2   7  -9 5936.66 1164.48  14
   2  -7  -9 7757.40 654.824  15
  -2   7   9 6576.58 1163.73  14
  -2  -7   8 252.381 161.914   8
   2  -7  -8 233.269 200.737   4
   2  -7  -8 348.150 213.790  23
   2   7  -8 148.790 404.775  14
  -2  -7   8 159.500 220.988  16
  -2   7   8-144.849 359.730  14
  -2   7   8-195.726 434.747  13
   2  -7  -8 199.937 134.692  15
  -2  -7   7 65648.5 3442.72   8
   2  -7  -7 68071.2 3422.57   3
   2  -7  -7 63242.6 3508.55   4
   2  -7  -7 58640.4 3573.83  23
  -2  -7   7 57742.8 3553.15  16
   2  -7  -7 64205.7 3250.32  15
  -2   7   7 68542.8 5017.99  13
   2   7  -7 72265.8 4657.92  14
  -2  -7   6 112.774 156.258   8
   2  -7  -6 216.035 178.870   3
   2  -7  -6 137.547 197.244   4
   2  -7  -6 270.190 240.077  23
   2   7  -6-135.473 368.536  14
  -2  -7   6 59.5135 209.041  16
   2  -7  -6 277.870 230.040  12
  -2   7   6-143.798 276.623  14
  -2  -7   5 196674. 9350.82   8
   2  -7  -5 199898. 9362.94   3
   2  -7  -5 216130. 9548.16   4
   2  -7  -5 177216. 9515.86  23
  -2   7   5 190736. 10696.4  14
   2  -7  -5 191060. 10110.8  12
   2   7  -5 199647. 10523.8  14
  -2  -7   4 34.2783 131.867   8
   2  -7  -4 127.621 316.903  11
   2  -7  -4 105.697 151.536   3
   2  -7  -4 88.8750 163.671   4
   2  -7  -4-51.1652 234.273  23
  -2  -7   4 123.789 217.357  22
   2  -7  -4-200.914 334.674  12
   2   7  -4-117.182 318.756  14
  -2  -7   4-237.970 363.200  16
  -2   7   4 281.179 349.108  14
   2  -7  -3 183879. 9468.70  11
   2  -7  -3 171639. 8259.27   3
   2  -7  -3 183541. 8436.20   4
   2  -7  -3 157093. 8421.74  23
  -2  -7   3 158738. 8282.34  17
  -2  -7   3 179834. 8618.44  22
  -2   7   3 162112. 9421.92  14
   2  -7  -3 180233. 9173.06  12
   2   7  -3 171598. 9167.08  14
   2  -7  -2 957.553 422.659  11
   2  -7  -2 1204.52 271.164   3
   2  -7  -2 1301.47 333.538   4
   2  -7  -2 1041.13 314.577  23
  -2  -7   2 1030.55 339.333  22
   2  -7  -2 722.635 254.811  22
  -2  -7   2 734.744 196.106  17
   2  -7  -2 1963.17 586.747  12
   2   7  -2 1470.52 488.880  14
  -2  -7   2 1531.22 666.116  16
  -2   7   2 667.694 421.774  14
   2  -7  -1 87476.8 5317.50  11
   2  -7  -1 86500.9 4333.75   3
   2  -7  -1 91062.9 4495.43   4
  -2  -7   1 78087.1 4546.22  22
   2  -7  -1 81207.7 4449.40  22
  -2   7   1 76524.7 5269.78  14
   2  -7  -1 84315.5 5134.51  12
   2   7  -1 89527.9 5021.65  14
   2  -7   0 3170.38 737.423  11
   2  -7   0 3105.86 412.795   3
  -2  -7   0 2994.68 509.337  23
  -2  -7   0 2430.39 452.569  22
   2  -7   0 2686.92 434.699  22
   2  -7   0 2789.89 686.342  12
   2   7   0 2868.84 590.006  14
  -2  -7   0 3488.25 1212.65  16
  -2   7   0 3157.50 770.074  14
   2  -7   1 23342.5 2206.33  11
   2  -7   1 24389.8 1536.88   3
  -2  -7  -1 22957.7 1715.71  22
  -2  -7  -1 24703.4 1755.00  23
   2  -7   1 30636.2 2382.84  12
  -2   7  -1 22529.5 2294.27  14
  -2  -7  -1 30543.0 3149.98  16
  -2  -7  -1 25838.6 1589.03  15
   2   7   1 26103.2 1955.55  14
   2  -7   2 118.650 265.287  11
   2  -7   2 620.690 211.953   3
  -2  -7  -2 569.420 270.013  23
  -2  -7  -2 1054.89 321.824  22
   2  -7   2 469.157 391.942  12
  -2  -7  -2 1811.38 797.686  16
  -2  -7  -2 1145.79 266.626  15
   2  -7   3 16809.5 1830.01  11
   2  -7   3 17560.7 1242.87   3
  -2  -7  -3 18373.7 1460.58  23
  -2  -7  -3 16595.2 1404.67  22
   2  -7   3 19182.8 1983.75  12
  -2  -7  -3 21167.2 1346.30  15
   2  -7   4 123.196 273.758  11
   2  -7   4 214.909 149.084   3
  -2   7  -4 217.344 217.735   1
  -2  -7  -4 176.136 184.619  22
  -2  -7  -4 58.8585 216.958  23
   2  -7   4 127.621 347.261  12
  -2  -7  -4 468.300 367.833  16
  -2   7  -4 356.041 395.481  14
  -2  -7  -4 203.261 175.060  15
   2  -7   5 81687.2 5149.39  11
  -2   7  -5 78730.2 4324.08   1
   2  -7   5 78235.9 4105.54   3
  -2  -7  -5 77889.8 4386.91  22
  -2  -7  -5 81551.2 4404.35  23
   2  -7   5 76271.5 5100.04  12
  -2   7  -5 85551.6 6012.30  14
  -2  -7  -5 78215.4 4338.27  16
  -2  -7  -5 86349.2 4222.76  15
   2  -7   6-131.458 357.616  11
  -2   7  -6 280.485 249.225   1
  -2  -7  -6 126.533 210.822  22
  -2  -7  -6 307.693 246.441  23
   2  -7   6 134.980 367.197  12
   2   7   6-182.586 453.412  13
  -2   7  -6-235.519 584.849  14
  -2  -7  -6 227.369 174.992  15
   2  -7   7 199608. 10747.8  11
  -2   7  -7 197925. 9740.84   1
  -2  -7  -7 197434. 9872.51  22
  -2  -7  -7 186694. 9786.79  23
  -2   7  -7 172940. 11804.6  14
   2   7   7 222244. 11639.3  13
  -2  -7  -7 212418. 9681.93  15
   2  -7   8 138.623 153.969  11
  -2   7  -8 58.0252 249.581   1
  -2  -7  -8-69.3770 255.541  22
  -2  -7  -8 263.299 292.409  23
   2   7   8 199.085 382.941  13
  -2   7  -8 277.769 616.933  14
  -2  -7  -8 104.616 232.370  15
   2  -7   9 144645. 8328.09  11
  -2   7  -9 125851. 8614.70   9
  -2   7  -9 143048. 7361.46   1
  -2  -7  -9 147442. 7541.63  22
  -2  -7  -9 144199. 7476.07  23
   2  -7   9 154080. 8373.07  12
  -2   7  -9 152529. 9726.45  14
   2   7   9 161115. 9235.93  13
  -2   7 -10 373.281 464.443   9
   2  -7  10 1398.92 492.189  11
  -2   7 -10 615.377 343.023   1
   2  -7  10 982.209 299.901   3
  -2  -7 -10 430.527 299.676  23
  -2  -7 -10 592.074 319.742  22
   2  -7  10 527.435 415.267  12
   2   7  10 832.953 612.574  13
  -2   7 -10 464.306 516.498  14
   2  -7  11 35526.2 3097.62  11
  -2   7 -11 33613.7 3386.60   9
  -2   7 -11 40264.7 2612.37   1
   2  -7  11 44789.0 2506.22   3
  -2  -7 -11 39428.0 2696.21  23
   2  -7  11 42388.7 3250.71  12
  -2   7 -11 42606.4 3715.66  14
   2   7  11 44474.1 3956.22  13
  -2   7 -12 546.242 404.690   9
  -2   7 -12 325.719 307.302   1
   2  -7  12 261.064 246.471   3
  -2  -7 -12 234.854 246.363  23
   2  -7  12 499.252 310.306  12
  -2   7 -12 475.512 305.255  14
  -2  -7 -12 258.531 238.538  15
  -2   7 -13 5127.50 1080.67   9
   2  -7  13 4684.32 660.189   3
  -2   7 -13 5984.90 799.237   1
  -2  -7 -13 5503.66 803.805  23
   2  -7  13 4424.60 889.098  12
  -2   7 -13 4457.88 877.847  14
  -2  -7 -13 4655.49 692.304  15
   2  -7  14 155.399 230.172   3
  -2   7 -14 67.3784 308.565   1
  -2  -7 -14 80.1185 251.721  23
  -2  -7 -14 249.557 259.304  15
   2  -7  15 8781.53 877.721   3
  -2   7 -15 8636.26 981.259   1
  -2  -7 -15 9473.33 1076.66  23
  -2  -7 -15 9059.92 923.111  15
   2  -7  16-44.6840 210.531   3
  -2   7 -16 121.717 261.752   1
  -2  -7 -16-72.2392 240.669  23
  -2  -7 -16 104.591 192.615  15
  -2   7 -17 21955.1 1634.36   1
   2  -7  17 22919.5 1529.17   3
  -2  -7 -17 24973.3 1790.43  23
  -2  -7 -17 22408.8 1554.36  15
   2  -7  18 944.290 274.263   3
  -2   7 -18 1037.49 316.040   1
  -2  -7 -18 950.576 325.771  23
  -2  -7 -18 1056.24 281.707  15
  -2   7 -19 55735.1 2971.55   1
   2  -7  19 60537.7 2944.59   3
  -2  -7 -19 50507.3 3038.32  23
  -2  -7 -19 52319.7 2909.24  15
  -2   7 -20 212.556 143.741   1
  -2  -7 -20 447.535 172.725  15
  -2   7 -21 44066.7 2324.42   1
  -2  -7 -21 45139.8 2344.26  15
  -2  -8  21 4985.88 445.348  17
   2  -8 -21 3697.47 450.891  23
   2  -8 -21 4463.91 407.693  15
  -2  -8  20 557.177 211.783   8
  -2  -8  20 929.875 208.728  17
   2  -8 -20 1005.54 262.618  23
   2  -8 -20 635.359 179.069  15
  -2  -8  19 6011.23 609.014   8
  -2  -8  19 5121.04 536.641  17
   2  -8 -19 5154.86 639.627  23
   2  -8 -19 5918.50 531.576  15
  -2  -8  18 10528.3 872.685   8
   2  -8 -18 8439.07 908.590  23
  -2  -8  18 8571.89 695.115  16
  -2  -8  18 9904.49 792.851  17
   2  -8 -18 8867.50 733.848  15
  -2  -8  17 2316.13 421.096   8
   2  -8 -17 2785.18 510.871  23
  -2  -8  17 2435.53 399.876  17
  -2  -8  17 1976.45 342.303  16
   2  -8 -17 2257.11 355.106  15
  -2  -8  16 21731.1 1618.52   8
  -2  -8  16 25023.3 1608.50  17
   2  -8 -16 22571.4 1789.98  23
  -2  -8  16 23967.4 1565.50  16
   2  -8 -16 26447.7 1561.44  15
  -2  -8  15 104.371 201.037   8
   2  -8 -15 162.087 157.283   3
   2  -8 -15 348.302 256.791  23
  -2  -8  15 424.775 234.641  17
  -2  -8  15 179.695 186.970  16
   2  -8 -15 333.498 179.688  15
  -2  -8  14 6983.48 777.464   8
   2  -8 -14 7777.32 704.001   3
   2  -8 -14 6638.74 868.366  23
  -2  -8  14 7359.69 773.493  16
   2  -8 -14 7211.24 692.711  15
  -2  -8  13 373.379 213.857   8
   2  -8 -13 375.076 177.060   3
   2  -8 -13-71.0438 223.420  23
  -2  -8  13 302.791 268.994  16
   2  -8 -13 264.525 173.379  15
  -2  -8  12 262.076 184.309   8
   2  -8 -12 231.269 171.477   3
  -2  -8  12 416.721 298.866  17
   2  -8 -12 70.3721 247.307  23
   2   8 -12 147.880 284.596  14
  -2   8  12 672.125 497.687  13
  -2  -8  12 104.890 225.762  16
   2  -8 -12 220.997 168.912  15
  -2  -8  11 4287.86 581.772   8
   2  -8 -11 5643.29 586.693   3
  -2  -8  11 6027.19 842.905  17
   2  -8 -11 3236.30 623.255  23
  -2  -8  11 4488.66 627.153  16
  -2   8  11 5094.36 1197.91  13
   2   8 -11 4870.70 1035.38  14
   2  -8 -11 4518.14 509.702  15
  -2  -8  10 4434.80 580.004   8
   2  -8 -10 4520.62 534.427   3
   2  -8 -10 4025.23 644.831  23
  -2   8  10 4181.53 1136.99  13
   2   8 -10 3093.27 846.685  14
  -2  -8  10 4690.92 643.412  16
   2  -8 -10 4790.99 497.974  15
  -2   8  10 3662.31 793.170  14
  -2  -8   9 3256.22 482.038   8
   2  -8  -9 3802.00 477.022   3
   2  -8  -9 2741.69 541.226  23
  -2   8   9 1725.76 806.802  13
   2   8  -9 4330.10 951.027  14
  -2  -8   9 2824.05 521.004  16
   2  -8  -9 2980.44 379.780  15
  -2   8   9 3338.43 769.640  14
  -2  -8   8 3092.24 464.942   8
   2  -8  -8 2990.45 431.793   3
   2  -8  -8 3987.89 557.465   4
   2  -8  -8 2985.26 541.584  23
  -2   8   8 1894.58 752.441  13
   2   8  -8 2887.04 803.798  14
  -2  -8   8 3160.19 561.540  16
  -2   8   8 3704.15 866.400  14
  -2  -8   7 15055.8 1151.83   8
   2  -8  -7 16472.1 1153.75   3
   2  -8  -7 19075.5 1339.70   4
   2  -8  -7 15690.4 1332.10  23
  -2  -8   7 14463.8 1311.44  16
  -2   8   7 13696.9 1810.55  14
  -2   8   7 14558.5 2106.21  13
   2   8  -7 14424.2 1826.26  14
  -2  -8   6 40882.4 2439.54   8
   2  -8  -6 43468.4 2432.42   3
   2  -8  -6 50896.6 2686.13   4
   2  -8  -6 40441.6 2642.30  23
  -2  -8   6 43027.9 2759.90  17
  -2   8   6 44938.7 3592.95  14
  -2  -8   6 42816.5 2752.66  16
  -2   8   6 37111.6 3658.83  13
   2   8  -6 45564.6 3474.47  14
   2  -8  -5 336.945 204.156   3
   2  -8  -5 414.544 257.724   4
  -2  -8   5 168.116 224.813  17
   2  -8  -5 237.004 208.541  23
   2   8  -5 525.368 412.779  14
   2  -8  -5 444.369 349.218  12
  -2   8   5 305.196 339.209  14
   2  -8  -4 50093.2 2659.69   3
   2  -8  -4 50795.5 2841.90   4
   2  -8  -4 42703.2 2807.32  23
  -2  -8   4 50251.8 3041.67  22
   2  -8  -4 46837.2 2891.45  22
  -2  -8   4 44669.0 2700.16  17
  -2   8   4 48556.0 3781.64  14
  -2  -8   4 50967.2 3259.50  16
   2   8  -4 49092.3 3542.83  14
   2  -8  -3 7534.08 793.329   4
   2  -8  -3 6656.74 670.686   3
   2  -8  -3 5552.11 743.267  23
  -2  -8   3 6928.35 685.937  17
   2  -8  -3 8707.12 896.139  22
  -2  -8   3 8632.10 952.228  22
  -2  -8   3 8199.77 1199.04  16
   2  -8  -3 9237.52 1235.11  12
  -2   8   3 7197.24 1267.41  14
   2   8  -3 9104.53 1230.73  14
   2  -8  -2 11732.1 1533.67  11
   2  -8  -2 12099.7 1051.99   4
   2  -8  -2 12725.4 960.075   3
  -2  -8   2 10496.2 858.455  17
   2  -8  -2 11043.8 1059.96  22
  -2  -8   2 12088.5 1162.68  22
  -2   8   2 11075.2 1545.73  14
  -2  -8   2 16596.9 1823.34  16
   2  -8  -2 14227.6 1608.28  12
   2   8  -2 14430.9 1499.05  14
   2  -8  -1 918.259 464.224  11
   2  -8  -1 1338.87 303.297   3
   2  -8  -1 1776.43 390.643   4
  -2  -8   1 1757.65 419.226  22
   2  -8  -1 959.547 312.908  22
   2  -8  -1 995.736 462.002  12
   2   8  -1 977.593 364.600  14
  -2   8   1 1179.61 520.973  14
   2  -8   0 775.131 406.545  11
   2  -8   0 602.030 230.222   3
   2  -8   0 910.908 282.097   4
   2  -8   0 410.853 229.488  22
  -2  -8   0 710.447 296.773  22
   2  -8   0 382.148 375.096  12
  -2  -8   0 169.733 730.443  16
  -2   8   0 149.143 332.186  14
   2  -8   1 5531.81 991.352  11
   2  -8   1 5269.88 638.806   4
   2  -8   1 4944.14 556.515   3
   2  -8   1 4144.71 575.012  22
  -2  -8  -1 3552.85 606.735  22
   2  -8   1 3812.93 876.793  12
  -2   8  -1 5637.25 1090.41  14
   2  -8   2 14137.3 1685.34  11
   2  -8   2 14439.2 1075.83   3
  -2  -8  -2 14356.7 1288.80  22
   2  -8   2 12760.5 1113.92  22
  -2  -8  -2 16066.7 1338.50  23
  -2   8  -2 12704.0 1758.07  14
  -2  -8  -2 16926.4 1856.82  16
   2  -8   2 15407.2 1773.29  12
  -2  -8  -2 14219.8 1093.95  15
   2  -8   3 2590.97 728.384  11
  -2   8  -3 3933.57 605.591   1
   2  -8   3 3766.23 492.552   3
  -2  -8  -3 4608.03 687.048  22
  -2  -8  -3 4887.66 692.101  23
   2  -8   3 2971.69 806.966  12
  -2  -8  -3 5790.62 945.665  16
  -2  -8  -3 4545.21 550.524  15
   2  -8   4-130.261 144.755  11
   2  -8   4 239.278 187.969   3
  -2   8  -4 296.338 228.060   1
  -2  -8  -4-65.9860 219.899  23
  -2  -8  -4 202.181 224.587  22
   2  -8   4 147.155 231.168  12
  -2  -8  -4 526.935 312.829  16
  -2  -8  -4 218.703 188.204  15
   2  -8   5 7903.33 1243.87  11
  -2   8  -5 9719.02 956.776   1
   2  -8   5 8276.32 767.902   3
  -2  -8  -5 8990.56 974.654  23
  -2  -8  -5 7295.83 908.661  22
   2  -8   5 6815.16 1278.33  12
  -2  -8  -5 7873.84 858.606  16
   2   8   5 6451.77 1356.25  13
  -2   8  -5 8576.60 1548.44  14
  -2  -8  -5 8336.34 807.426  15
   2  -8   6 6781.50 1117.56  11
  -2   8  -6 7474.89 848.225   1
   2  -8   6 7282.11 722.185   3
  -2  -8  -6 6178.31 827.330  23
  -2  -8  -6 6183.68 839.857  22
   2  -8   6 5709.42 1164.45  12
   2   8   6 7656.18 1502.73  13
  -2  -8  -6 6330.31 713.655  16
  -2   8  -6 6339.17 1432.76  14
  -2  -8  -6 7508.99 758.390  15
   2  -8   7 9078.53 1289.76  11
  -2   8  -7 8764.61 935.619   1
   2  -8   7 8967.58 846.665   3
  -2  -8  -7 8871.82 1022.27  22
  -2  -8  -7 10215.9 1070.30  23
   2   8   7 10547.0 1738.43  13
  -2   8  -7 7082.22 1611.18  14
  -2  -8  -7 9285.12 889.960  15
   2  -8   8 25226.7 2298.34  11
  -2   8  -8 26252.3 1802.67   1
   2  -8   8 25133.5 1655.06   3
  -2  -8  -8 22156.7 1811.57  23
  -2  -8  -8 25173.4 1924.73  22
  -2   8  -8 19677.7 2756.90  14
   2   8   8 21753.2 2678.63  13
  -2  -8  -8 23183.7 1666.66  15
  -2   8  -9-193.499 372.185   9
  -2   8  -9 61.6069 216.347   1
  -2  -8  -9-75.8413 266.334  22
  -2  -8  -9 218.391 228.654  23
   2  -8   9 149.657 371.622  12
  -2   8  -9 235.943 453.824  14
  -2  -8  -9 165.671 221.115  15
  -2   8 -10 7813.45 1480.09   9
  -2   8 -10 9748.08 989.318   1
  -2  -8 -10 9250.71 1040.34  23
  -2  -8 -10 7467.09 955.056  22
   2  -8  10 10251.7 1456.61  12
  -2   8 -10 9417.61 1603.93  14
  -2  -8 -10 6924.14 837.548  15
  -2   8 -11 1264.55 534.521   9
  -2   8 -11 2398.40 504.520   1
  -2  -8 -11 1292.99 418.583  23
  -2  -8 -11 1275.76 382.723  22
   2  -8  11 970.699 491.060  12
  -2   8 -12 629.463 342.903   1
  -2  -8 -12 230.953 284.091  23
   2  -8  13 250.777 273.087   3
  -2   8 -13 125.744 279.497   1
  -2  -8 -13 381.679 305.847  23
   2  -8  14 139.972 231.718   3
  -2   8 -14-61.7902 299.102   1
  -2  -8 -14 73.5343 270.839  23
   2  -8  15 1774.13 362.254   3
  -2   8 -15 1793.75 465.164   1
  -2  -8 -15 1224.52 370.229  23
  -2  -8 -15 2087.06 410.820  15
   2  -8  16 490.952 222.254   3
  -2   8 -16 349.277 235.403   1
  -2  -8 -16 241.662 232.732  23
  -2  -8 -16 135.906 159.554  15
  -2   8 -17 4979.59 603.203   1
   2  -8  17 5206.48 554.334   3
  -2  -8 -17 4957.37 656.378  23
  -2  -8 -17 5169.81 578.367  15
  -2   8 -18 2531.91 387.989   1
   2  -8  18 3572.53 413.576   3
  -2  -8 -18 3357.40 465.529  23
  -2  -8 -18 3648.92 430.923  15
  -2   8 -19 2753.44 353.855   1
  -2  -8 -19 2679.19 345.194  15
  -2   8 -20 12614.0 824.327   1
  -2  -8 -20 13609.7 870.428  15
  -2  -9  19 8028.89 619.488  17
   2  -9 -19 7097.49 647.662  23
  -2  -9  18 8744.61 715.210   8
  -2  -9  18 7457.87 573.915  16
  -2  -9  18 8847.59 686.354  17
   2  -9 -18 7072.40 721.339  23
  -2  -9  17 1818.29 322.134   8
   2  -9 -17 2059.92 387.596  23
  -2  -9  17 2057.97 327.090  17
  -2  -9  17 1652.13 268.848  16
  -2  -9  16 205.233 137.116   8
   2  -9 -16 159.171 204.353  23
  -2  -9  16 290.826 164.752  16
  -2  -9  15 6741.85 709.711   8
  -2  -9  15 7692.68 706.192  16
   2  -9 -15 5770.58 764.134  23
  -2  -9  14 558.220 233.778   8
   2  -9 -14 805.017 301.876  23
  -2  -9  14 609.220 244.255  16
  -2  -9  13 28741.9 1828.99   8
   2  -9 -13 24339.8 1904.43  23
  -2  -9  13 29882.5 1896.59  17
  -2  -9  13 27760.4 1805.47  16
  -2  -9  12 1340.11 319.164   8
   2  -9 -12 1224.47 251.974   3
   2  -9 -12 983.958 346.031  23
  -2  -9  12 1670.34 392.898  17
  -2  -9  12 943.569 335.389  16
  -2  -9  11 34477.7 2123.54   8
   2  -9 -11 34810.0 1967.46   3
   2  -9 -11 33330.0 2296.31  23
  -2  -9  11 37140.5 2342.09  17
  -2  -9  11 31858.2 2143.37  16
   2  -9 -10 3644.60 450.133   3
   2  -9 -10 3802.98 621.413  23
  -2  -9  10 4420.72 668.833  17
  -2  -9  10 4112.39 623.646  16
   2  -9  -9 46803.3 2519.49   3
  -2  -9   9 47053.0 2927.78  17
   2  -9  -9 43332.9 2813.65  23
  -2  -9   9 44658.8 2769.81  16
   2  -9  -8 13204.6 1126.82   4
   2  -9  -8 12965.1 971.006   3
  -2  -9   8 13131.8 1229.91  17
   2  -9  -8 12390.8 1181.25  23
  -2   9   8 11192.3 1502.31  14
  -2  -9   8 11544.1 1150.39  16
  -2   9   8 13584.6 1942.99  13
   2   9  -8 14316.3 1767.62  14
   2  -9  -7 18226.4 1354.11   4
   2  -9  -7 16338.5 1145.30   3
   2  -9  -7 13423.6 1289.37  23
  -2  -9   7 16505.1 1367.66  17
   2  -9  -7 16591.1 1426.94  22
  -2  -9   7 15087.7 1359.07  16
  -2   9   7 15266.7 1804.69  14
  -2   9   7 15716.6 2103.53  13
   2   9  -7 17280.2 1959.46  14
   2  -9  -6 25701.3 1765.38   4
   2  -9  -6 25463.9 1599.12   3
   2  -9  -6 25392.1 1852.59  23
  -2  -9   6 25340.2 1760.93  17
   2  -9  -6 25537.6 1894.95  22
  -2   9   6 25483.8 2494.53  14
  -2   9   6 23378.0 2642.70  13
   2   9  -6 27541.5 2500.90  14
   2  -9  -5 11304.3 1015.84   4
   2  -9  -5 9917.72 823.728   3
   2  -9  -5 10694.9 1030.69  23
  -2  -9   5 8106.26 835.487  17
   2  -9  -5 10160.1 1047.15  22
  -2   9   5 10881.9 1481.95  14
  -2   9   5 8760.94 1501.15  13
   2   9  -5 9952.57 1389.22  14
   2  -9  -4 2659.18 494.824   4
   2  -9  -4 2843.01 411.637   3
   2  -9  -4 2557.77 514.323  22
  -2  -9   4 2249.28 378.137  17
   2   9  -4 3632.79 757.372  14
  -2  -9   4 3529.15 746.804  16
  -2   9   4 1204.97 540.539  14
   2  -9  -4 2046.05 608.015  12
   2  -9  -3 11429.3 1035.53   4
   2  -9  -3 10654.2 876.654   3
  -2  -9   3 8465.80 779.717  17
   2  -9  -3 10374.0 1045.80  22
   2   9  -3 15011.2 1592.12  14
  -2   9   3 10806.3 1547.26  14
  -2  -9   3 14617.9 1504.68  16
   2  -9  -3 10242.6 1404.92  12
   2  -9  -2 11789.9 1050.75   4
   2  -9  -2 10966.8 902.262   3
  -2  -9   2 10160.6 1146.72  22
   2  -9  -2 10797.0 1073.05  22
  -2   9   2 11135.7 1605.76  14
   2  -9  -2 9696.89 1387.04  12
   2  -9  -1 16509.9 1245.52   4
   2  -9  -1 13472.2 1051.00   3
  -2  -9   1 14012.5 1313.65  22
   2  -9  -1 13203.8 1199.79  22
  -2   9   1 14078.1 1800.26  14
  -2  -9   1 16482.0 1811.59  16
   2  -9  -1 12537.0 1627.46  12
   2  -9   0 2978.34 502.028   4
   2  -9   0 3394.96 462.587   3
   2  -9   0 3551.61 558.421  22
  -2  -9   0 2916.11 572.269  22
  -2  -9   0 4748.56 988.172  16
   2  -9   0 3517.08 825.112  12
  -2   9   0 2665.71 792.627  14
   2  -9   1 49987.5 2915.46   4
   2  -9   1 50458.0 2772.62   3
  -2  -9  -1 50102.0 3107.38  22
   2  -9   1 46906.4 2890.18  22
  -2   9  -1 43291.5 3749.87  14
  -2  -9  -1 57099.3 3724.22  16
   2  -9   1 55604.4 3948.08  12
  -2   9  -2 3739.82 611.004   1
   2  -9   2 4537.45 609.987   4
   2  -9   2 5176.93 576.790   3
  -2  -9  -2 5044.40 744.761  22
   2  -9   2 5618.13 662.265  22
   2  -9   2 3187.99 852.241  12
  -2  -9  -2 6725.84 1022.54  16
  -2   9  -2 3358.92 918.830  14
   2  -9   3 48674.7 3708.71  11
   2  -9   3 46310.6 2973.76   4
  -2   9  -3 54519.5 3178.99   1
   2  -9   3 57166.6 2948.41   3
   2  -9   3 50339.3 2993.14  22
  -2  -9  -3 54594.5 3272.67  22
  -2   9  -3 49013.1 4115.95  14
  -2  -9  -3 60158.0 3461.70  16
   2  -9   3 51802.3 4047.97  12
   2  -9   4 27020.0 2463.21  11
  -2   9  -4 27468.2 1951.68   1
   2  -9   4 27764.5 1776.70   3
  -2  -9  -4 27462.2 2051.70  22
  -2  -9  -4 28346.3 2033.93  23
  -2  -9  -4 27830.7 1988.13  16
   2  -9   4 31805.0 2895.33  12
  -2  -9  -4 28122.0 1785.32  15
   2  -9   5 27876.7 2503.08  11
  -2   9  -5 27424.0 1929.54   1
   2  -9   5 28459.4 1790.90   3
  -2  -9  -5 28289.3 2029.89  23
  -2  -9  -5 29660.7 2088.11  22
  -2  -9  -5 25708.9 1822.58  16
   2  -9   5 31571.9 2899.05  12
  -2  -9  -5 26192.5 1755.85  15
  -2   9  -6 12938.3 1140.42   1
   2  -9   6 12125.8 1015.69   3
  -2  -9  -6 10150.5 1138.52  22
  -2  -9  -6 11233.0 1153.50  23
  -2   9  -6 12939.2 1942.55  14
  -2  -9  -6 9414.30 904.329  16
   2  -9   6 13136.6 1783.66  12
  -2  -9  -6 14336.6 1068.39  15
  -2   9  -7 7540.23 861.017   1
   2  -9   7 6786.25 745.020   3
  -2  -9  -7 8161.96 966.339  22
  -2  -9  -7 7543.41 924.072  23
  -2  -9  -7 7559.58 776.842  15
   2  -9   8 1644.82 380.642   3
  -2   9  -8 1937.89 435.763   1
  -2  -9  -8 1488.80 432.172  23
  -2  -9  -8 2286.39 505.203  22
  -2  -9  -8 2078.50 397.534  15
   2  -9   9 817.455 307.916   3
  -2   9  -9 1407.78 381.740   1
  -2  -9  -9 1072.72 374.456  23
  -2  -9  -9 572.510 339.328  22
  -2  -9  -9 665.213 263.192  15
   2  -9  10 306.500 234.312   3
  -2   9 -10 525.065 297.221   1
  -2  -9 -10 143.096 251.643  23
  -2  -9 -10 266.204 276.880  22
   2  -9  10 401.864 174.990  16
  -2  -9 -10 210.436 211.107  15
   2  -9  11 8355.77 835.093   3
  -2   9 -11 7201.36 860.345   1
  -2  -9 -11 8154.62 964.348  23
  -2  -9 -11 7688.26 853.437  22
  -2  -9 -11 7708.40 819.169  15
   2  -9  12 2488.87 436.258   3
  -2   9 -12 2284.61 487.707   1
  -2  -9 -12 1722.47 448.663  23
  -2  -9 -12 1661.99 380.134  15
  -2   9 -13 16221.5 1289.33   1
  -2  -9 -13 16494.8 1375.20  23
  -2  -9 -13 14001.8 1190.35  15
  -2   9 -14 100.197 242.545   1
  -2  -9 -14 237.352 246.595  23
  -2  -9 -14 45.9426 161.396  15
  -2   9 -15 32111.5 2039.05   1
  -2  -9 -15 35873.3 2173.87  23
  -2   9 -16 5984.41 592.973   1
  -2  -9 -16 5075.55 610.479  23
  -2   9 -17 15574.0 1052.57   1
   2  -9  17 17022.4 1064.06   3
  -2   9 -18 6210.22 505.205   1
  -2  -9 -18 6889.78 558.445  15
   2 -10 -17 26.1331 100.551  23
   2 -10 -17-37.6975 187.229  22
  -2 -10  17 98.6747 75.3267  16
  -2 -10  16 24758.5 1409.86  17
   2 -10 -16 22036.9 1442.87  23
   2 -10 -16 24131.0 1583.87  22
  -2 -10  16 22881.6 1337.57  16
  -2 -10  15 6221.91 562.882  16
  -2 -10  15 6487.37 592.858  17
   2 -10 -15 6231.57 705.916  22
   2 -10 -15 5150.56 613.152  23
  -2 -10  14 25043.4 1529.85  17
   2 -10 -14 20987.7 1564.32  23
   2 -10 -14 24864.4 1711.36  22
  -2 -10  14 25440.2 1526.40  16
   2 -10 -13 7549.22 820.453  23
  -2 -10  13 8709.85 791.150  17
   2 -10 -13 8638.50 895.409  22
  -2 -10  13 8492.87 796.193  16
   2 -10 -12 31010.2 2117.53  23
  -2 -10  12 34868.9 2073.05  17
   2 -10 -12 34165.9 2220.73  22
  -2 -10  12 34187.5 2058.16  16
   2 -10 -11 120.441 222.000  22
  -2 -10  11 427.585 241.959  17
   2 -10 -11 111.730 205.975  23
  -2 -10  11 231.815 230.448  16
  -2 -10  10 47746.8 2740.56  17
   2 -10 -10 47711.7 2865.80  22
   2 -10 -10 45955.4 2797.40  23
  -2 -10  10 44632.9 2710.01  16
   2 -10  -9 12556.2 1178.85  22
  -2 -10   9 13555.1 1130.10  17
   2 -10  -9 13275.1 1167.56  23
  -2 -10   9 12912.1 1146.82  16
   2 -10  -8 60528.2 3491.07  22
  -2 -10   8 58333.3 3321.47  17
  -2 -10   8 61125.8 3453.47  16
   2 -10  -7 8164.61 689.572   3
  -2 -10   7 7830.84 791.893  17
   2 -10  -7 7148.29 878.185  22
  -2 -10   7 8554.14 957.311  16
   2 -10  -6 52191.7 2929.64   4
   2 -10  -6 50894.6 2703.80   3
  -2 -10   6 46909.0 2758.38  17
   2 -10  -6 52473.1 3062.78  22
   2 -10  -5 7249.68 798.481   4
   2 -10  -5 7567.89 681.975   3
   2 -10  -5 8202.28 888.818  22
  -2 -10   5 7274.02 685.936  17
   2 -10  -4 54045.8 2841.66   4
   2 -10  -4 46339.2 2564.57   3
  -2 -10   4 41699.4 2479.49  17
   2 -10  -4 49374.4 2907.84  22
  -2 -10   4 53831.6 3216.83  16
   2 -10  -3 9612.01 943.158   4
   2 -10  -3 9320.59 802.746   3
   2 -10  -3 10158.8 1030.19  22
   2 -10  -2 43402.4 2499.17   4
   2 -10  -2 38816.8 2274.93   3
   2 -10  -2 37277.1 2498.02  22
   2 -10  -1 14797.3 1202.85   4
   2 -10  -1 15026.5 1090.50   3
   2 -10  -1 14778.0 1249.41  22
  -2 -10   1 15265.8 1605.81  16
   2 -10   0 43787.8 2579.50   4
  -2  10   0 40223.1 2618.47   1
   2 -10   0 44514.4 2453.24   3
  -2 -10   0 45366.9 2851.65  22
   2 -10   0 39962.8 2601.84  22
  -2 -10   0 50584.3 3187.35  16
  -2  10  -1 7125.67 844.185   1
   2 -10   1 8199.36 759.279   3
   2 -10   1 8420.09 834.105   4
  -2 -10  -1 8968.29 1017.18  22
   2 -10   1 8236.65 859.825  22
  -2 -10  -1 9943.03 1176.49  16
   2 -10   2 36920.0 2396.18   4
  -2  10  -2 42848.0 2559.59   1
   2 -10   2 40882.7 2348.29   3
  -2 -10  -2 39992.6 2668.89  22
   2 -10   2 40302.9 2456.37  22
  -2 -10  -2 45920.0 2804.95  16
   2 -10   3 338.999 194.659   3
   2 -10   3 725.209 257.967   4
  -2  10  -3 225.422 198.529   1
   2 -10   3 150.919 185.952  22
  -2 -10  -3 921.491 334.338  22
  -2 -10  -3 249.568 259.724  16
  -2  10  -4 44751.7 2581.00   1
   2 -10   4 38478.2 2422.80   4
   2 -10   4 43028.7 2429.96   3
  -2 -10  -4 40889.3 2689.02  22
  -2 -10  -4 39375.2 2470.07  16
  -2  10  -5 12526.6 1106.50   1
   2 -10   5 13169.9 1077.93   4
   2 -10   5 13528.9 1065.70   3
  -2 -10  -5 13854.9 1276.64  22
  -2 -10  -5 10006.1 941.799  16
  -2  10  -6 25125.1 1742.82   1
   2 -10   6 23108.9 1661.50   4
   2 -10   6 26907.4 1718.39   3
  -2 -10  -6 25840.5 1912.23  22
  -2  10  -7 5099.62 653.988   1
   2 -10   7 4375.91 582.803   4
   2 -10   7 4923.01 634.165   3
  -2 -10  -7 4726.34 704.062  22
  -2  10  -8 19432.3 1433.51   1
   2 -10   8 21579.3 1453.23   3
   2 -10   8 16909.7 1334.00   4
  -2 -10  -8 18877.8 1526.55  23
  -2 -10  -8 17498.7 1482.87  22
   2 -10   9 929.971 315.557   3
  -2  10  -9 701.178 306.143   1
  -2 -10  -9 753.820 313.448  23
  -2 -10  -9 876.689 305.937  22
   2 -10   9 558.671 195.480  16
  -2 -10  -9 545.203 215.571  15
   2 -10  10 28280.2 1763.80   3
  -2  10 -10 28221.8 1813.13   1
  -2 -10 -10 25772.2 1887.48  23
  -2 -10 -10 25245.4 1688.50  15
   2 -10  11 8880.15 805.272   3
  -2  10 -11 8757.50 859.266   1
  -2 -10 -11 8682.40 922.744  23
  -2 -10 -11 8445.52 793.982  15
   2 -10  12 50623.6 2579.83   3
  -2  10 -12 46537.5 2636.19   1
  -2 -10 -12 42330.3 2685.65  23
  -2 -10 -12 43514.1 2547.73  15
   2 -10  13 1629.63 314.006   3
  -2  10 -13 1337.87 309.485   1
  -2 -10 -13 1217.12 322.673  23
  -2 -10 -13 1512.99 316.462  15
   2 -10  14 43729.8 2275.73   3
  -2  10 -14 41985.7 2324.20   1
  -2 -10 -14 40795.0 2305.02  15
  -2  10 -15 4447.43 448.180   1
   2 -10  15 4817.26 451.687   3
  -2 -11  13 7356.27 584.693  17
  -2 -11  13 7010.64 598.909  16
   2 -11 -13 5800.96 642.928  22
  -2 -11  12 7850.13 647.641  17
  -2 -11  12 7716.35 679.060  16
   2 -11 -12 8030.99 768.111  22
  -2 -11  11 5470.79 540.712  17
  -2 -11  11 6552.84 642.496  16
   2 -11 -11 5680.01 643.769  22
   2 -11 -10 511.427 219.898  22
  -2 -11  10 512.071 201.972  17
  -2 -11  10 273.722 199.925  16
   2 -11  -9 3852.61 554.124  22
  -2 -11   9 4502.20 559.858  16
   2 -11  -8 2870.92 482.069  22
  -2 -11   8 3065.67 491.288  16
   2 -11  -7 9391.62 920.077  22
  -2 -11   7 10832.4 978.356  16
   2 -11  -6 2884.62 481.318  22
   2 -11  -5 7379.77 788.045  22
   2 -11  -4 1036.11 258.388   4
   2 -11  -4 502.575 251.789  22
  -2 -11   4 647.386 331.118  16
   2 -11  -3 4113.28 527.947   4
  -2  11   3 3886.21 559.111   1
   2 -11  -3 3454.73 546.903  22
  -2 -11   3 5445.09 764.163  16
   2 -11  -2 15355.6 1167.76   4
  -2  11   2 15842.6 1224.15   1
   2 -11  -2 14400.8 1200.09  22
  -2 -11   2 17692.8 1487.77  16
   2 -11  -1 11031.8 931.225   4
  -2  11   1 9818.73 949.649   1
   2 -11  -1 11311.4 993.104  22
  -2 -11   1 12720.9 1222.59  16
  -2  11   0 8921.71 851.293   1
   2 -11   0 7193.44 757.478   4
   2 -11   0 9002.03 764.089   3
   2 -11   0 9175.81 856.467  22
  -2 -11   0 8567.80 986.830  16
   2 -11   1 12919.5 1051.58   4
   2 -11   1 15294.1 1070.86   3
  -2  11  -1 12797.6 1086.93   1
   2 -11   1 13387.0 1099.62  22
  -2 -11  -1 13546.3 1229.14  16
   2 -11   2 193.083 205.664   3
  -2  11  -2-92.9234 224.902   1
   2 -11   2 125.957 147.444   4
  -2 -11  -2-52.9203 203.580  16
   2 -11   3 9904.59 893.380   4
   2 -11   3 11975.3 941.745   3
  -2  11  -3 11532.9 970.550   1
  -2 -11  -3 10106.9 924.379  16
   2 -11   4 3228.75 459.594   3
   2 -11   4 3153.95 446.907   4
  -2  11  -4 2883.46 448.567   1
  -2 -11  -4 3013.91 570.532  22
  -2  11  -5 15470.9 1183.91   1
   2 -11   5 14622.3 1141.22   4
   2 -11   5 17853.3 1206.24   3
  -2 -11  -5 14896.5 1315.93  22
   2 -11   6 1890.13 357.454   3
  -2  11  -6 1606.57 358.148   1
   2 -11   6 1350.56 295.724   4
  -2 -11  -6 1613.70 415.655  22
   2 -11   6 1421.89 294.604  16
  -2  11  -7 22461.7 1484.52   1
   2 -11   7 20257.7 1433.21   4
   2 -11   7 24284.8 1471.36   3
   2 -11   7 21311.2 1383.30  16
   2 -11   8 1731.22 333.404   3
  -2  11  -8 1535.59 348.849   1
   2 -11   8 1133.06 276.729   4
   2 -11   8 943.406 246.188  16
   2 -11   9 25867.2 1441.64   3
   2 -11   9 22741.1 1467.78   4
  -2  11  -9 22192.5 1465.67   1
   2 -11   9 20610.7 1296.50  16
   2 -11  10 7992.54 634.955   3
  -2  11 -10 8173.70 703.999   1
   2 -11  11 6382.42 595.353   4
   2 -11  11 7054.81 558.732   3
  -2  11 -11 5252.95 561.641   1
  -2  12   7 1331.01 286.531   1
   2 -12  -7 953.935 235.970  22
  -2 -12   7 979.143 273.300  16
  -2  12   6 1807.64 327.937   1
   2 -12  -6 1244.49 272.291  22
  -2  12   5 288.222 155.577   1
   2 -12  -5 340.915 161.222  22
  -2 -12   5 288.119 219.650  16
  -2  12   4 143.742 164.648   1
   2 -12  -4 102.601 156.708  22
  -2 -12   4 176.423 224.533  16
  -2  12   3 3500.69 453.577   1
   2 -12  -3 3800.36 466.277  22
  -2 -12   3 4339.11 566.719  16
  -2  12   2 1732.36 326.526   1
   2 -12  -2 1619.53 301.097  22
  -2 -12   2 2154.26 404.102  16
  -2  12   1 9727.53 808.412   1
   2 -12  -1 9420.72 767.369   4
  -2 -12   1 10348.3 914.035  16
   2 -12   0 6178.46 604.164   4
  -2  12   0 7324.27 656.917   1
  -2 -12   0 7518.34 725.228  16
  -2  12  -1 3116.85 424.371   1
   2 -12   1 3392.94 418.320   4
  -2 -12  -1 4205.23 492.602  16
  -2  12  -2 17236.3 1163.58   1
   2 -12   2 17386.7 1163.56   4
  -2  12  -3 285.982 180.615   1
   2 -12   3 476.267 187.238   4
   2 -12   3 286.567 187.763  16
  -2  12  -4 8747.88 712.296   1
   2 -12   4 8183.01 703.140   4
   2 -12   4 8524.09 703.351  16
  -2  12  -5 1860.30 312.389   1
   2 -12   5 1900.29 299.939   4
   2 -12   5 1510.31 285.546  16
  -2  12  -6 1593.39 285.184   1
   2 -12   6 1605.48 256.307  16
  -3   0  27 2791.96 286.579   2
  -3   0  25 10418.4 779.648   2
   3   0 -25 11769.9 752.151  15
  -3   0  23 2749.87 408.554   2
  -3   0  21 11732.4 1079.27   2
   3   0 -19 43562.6 3860.12  10
  -3   0  19 58026.2 5794.25  19
  -3   0  19 54468.4 3389.10   2
   3   0 -17 9074.19 1803.12  10
  -3   0  17 6523.80 2243.10  19
  -3   0  17 6570.45 1231.66   2
   3   0 -15 29050.4 2850.63  10
  -3   0  15 30398.9 2400.44   2
  -3   0  15 30172.0 4208.47  19
  -3   0  15 34581.9 1985.07  17
  -3   0  15 26120.4 2729.17  13
   3   0 -13 1067.83 435.542  10
  -3   0  13 1814.82 415.711   2
  -3   0  13 1303.36 323.008  17
  -3   0  13 1214.53 663.580  19
  -3   0  13 1287.78 553.841  13
   3   0 -11 310.179 272.830  10
  -3   0  11 349.773 178.732   2
  -3   0  11 497.184 228.262  17
  -3   0  11 960.945 562.677  19
  -3   0  11 277.224 185.756  16
   3   0  -9 22214.4 1747.74  10
  -3   0   9 20431.3 2071.90  19
   3   0  -7 85949.6 4509.76  11
   3   0  -7 84170.1 4776.50  10
  -3   0   7 81592.0 5139.46  19
   3   0  -5 54276.3 3261.34  11
   3   0  -5 58482.1 3552.84  10
  -3   0   5 59467.3 3802.99  19
  -3   0   3 12100.1 810.057   6
   3   0  -3 13086.2 1209.49  11
  -3   0   3 13698.0 1414.29  19
  -3   0   1 5651.58 1029.00   9
   3   0  -1 6058.05 860.295  11
  -3   0   1 4760.24 421.089   7
  -3   0   1 4287.19 426.842   6
  -3   0   1 5751.94 848.503  19
  -3   0   1 5309.61 874.774   5
  -3   0  -1 1189.81 555.990   9
   3   0   1 2447.88 585.341  11
  -3   0  -1 2049.36 264.385   7
  -3   0  -1 2278.79 300.040   6
  -3   0  -1 2077.09 530.543  19
  -3   0  -1 2536.55 603.770   5
   3   0   3 2404.29 635.880  11
  -3   0  -3 2710.09 343.483   6
  -3   0  -3 2520.98 564.039  19
  -3   0  -3 3334.05 705.916   5
  -3   0  -5 148209. 7140.36   6
  -3   0  -5 143336. 8113.54   5
  -3   0  -5 162157. 7919.88  19
   3   0   5 151391. 8539.56  11
  -3   0  -7 105851. 6558.56   9
  -3   0  -7 87695.9 4683.51   6
  -3   0  -7 81482.3 5603.38   5
  -3   0  -7 99685.8 4720.86  21
  -3   0  -7 100174. 4602.68  20
   3   0   7 101383. 6413.93  11
  -3   0  -9 12078.6 1733.62   9
   3   0   9 8092.25 1683.64  11
  -3   0  -9 10266.0 885.026   6
  -3   0  -9 11150.0 878.560  21
  -3   0  -9 12917.1 810.911  20
  -3   0  -9 13734.8 1764.23   5
  -3   0  -9 10730.9 955.709   1
   3   0  11 9540.14 1993.25  11
  -3   0 -11 14342.6 1171.62   6
  -3   0 -11 11336.2 966.877  21
  -3   0 -11 13929.7 2132.01   5
  -3   0 -11 10846.6 986.106   1
   3   0  13-281.238 441.700  11
  -3   0 -13 89.6948 298.845   6
  -3   0 -13 315.169 297.008  18
  -3   0 -13-55.0420 259.358  21
  -3   0 -13 333.926 236.945   1
  -3   0 -13-374.200 587.691   5
  -3   0 -15 308.467 361.601   6
   3   0  15 248.307 276.423  11
  -3   0 -15 517.468 256.132  18
  -3   0 -15 384.109 299.152  21
  -3   0 -15 430.626 676.571   5
  -3   0 -15 627.931 284.495   1
  -3   0 -17 22393.6 1798.81   6
  -3   0 -17 21288.9 1533.30  18
  -3   0 -17 23730.8 3288.01   5
  -3   0 -17 20739.5 1499.65   1
  -3   0 -19 17002.5 1262.10   6
  -3   0 -19 14497.1 1134.78  18
  -3   0 -19 15709.0 1187.73   1
  -3   0 -21 5711.53 569.443   6
  -3   0 -21 5757.90 554.218  18
  -3   0 -23 483.750 144.286   6
  -3   0 -23 545.148 156.162  18
  -3   1  26 360.415 132.073   2
   3  -1 -26 355.953 112.521  15
  -3   1  25 18504.8 1138.42   2
   3   1 -25 17504.3 1042.29  15
   3  -1 -25 19022.8 1096.95  15
  -3   1  24 180.493 137.978   2
  -3   1  23 13449.3 1006.57   2
  -3   1  22 1084.95 289.278   2
  -3   1  21 19427.8 1465.28   2
   3   1 -20 28443.0 2611.87  10
   3  -1 -20 31717.0 2674.66  10
  -3   1  20 34317.4 3688.76  19
  -3  -1  20 28282.5 3502.93  19
  -3  -1  20 26839.2 1681.18  17
  -3   1  20 32071.3 2122.86   2
   3   1 -19 48908.1 3821.85  10
   3  -1 -19 36637.0 3453.18  10
  -3   1  19 49896.5 5173.87  19
  -3  -1  19 43147.8 4928.07  19
  -3  -1  19 43190.6 2468.69  17
  -3   1  19 55416.4 3160.35   2
   3   1 -18 18293.1 2409.43  10
  -3   1  18 21732.2 3504.91  19
  -3  -1  18 23429.9 1428.46  17
  -3   1  18 21232.1 1914.38   2
  -3   1  17 45294.8 5568.32  19
  -3   1  17 45585.4 3493.14   2
   3   1 -16 6679.23 1444.38  10
  -3  -1  16 9366.11 799.919  17
  -3   1  16 4438.82 1710.94  19
  -3   1  16 5965.46 968.481   2
   3   1 -15 106762. 6846.55  10
  -3   1  15 110147. 5968.38   2
  -3  -1  15 104529. 5413.36  16
  -3  -1  15 111328. 5498.17  17
  -3   1  15 108899. 8525.16  19
   3   1 -14 11525.1 1481.85  10
  -3   1  14 11750.4 1141.64   2
  -3  -1  14 9946.55 893.700  16
  -3  -1  14 11187.9 990.735  17
  -3   1  14 13883.1 2385.36  19
  -3   1  14 10738.3 1518.58  13
  -3  -1  14 11431.6 1511.66  13
   3   1 -13 63962.6 3906.41  10
  -3   1  13 58763.1 3317.33   2
  -3  -1  13 52978.7 3128.11  16
  -3   1  13 64189.0 5078.25  19
  -3  -1  13 61010.6 3307.37  17
  -3   1  13 55095.1 4144.39  13
   3   1 -12 27627.6 2102.19  10
  -3   1  12 27572.9 2849.09  19
  -3  -1  12 25641.3 1692.71  16
  -3  -1  12 24927.7 1774.13  17
  -3   1  12 25942.7 1699.35   2
   3   1 -11 84272.5 4425.50  10
  -3   1  11 71152.1 3824.99   2
  -3   1  11 69421.1 5011.58  19
  -3  -1  11 79393.6 3977.95  16
  -3  -1  11 68559.0 4004.00  17
   3   1 -10-73.2669 199.345  10
  -3   1  10 131.214 136.371   2
  -3  -1  10 67.6606 118.881   2
  -3  -1  10 265.833 204.572  17
  -3   1  10 134.575 395.420  19
  -3  -1  10 187.697 214.897  16
   3   1  -9 30253.4 2030.35  10
  -3   1   9 20624.5 2145.61  19
  -3  -1   9 28642.7 1778.56  16
  -3  -1   9 24569.7 1702.70  17
  -3  -1   9 24039.9 1514.28   2
   3  -1  -8 39023.5 2513.21  11
   3   1  -8 36608.6 2513.84  10
  -3   1   8 36676.7 2907.48  19
  -3   1   7 41502.0 2136.61   7
   3  -1  -7 42317.9 2717.07  11
   3   1  -7 43463.3 2774.87  10
  -3   1   7 39277.3 3025.95  19
   3  -1  -6 75288.5 4209.60  11
   3   1  -6 73700.8 4271.71  10
  -3   1   6 72703.2 3581.18   7
  -3   1   6 76338.9 4642.83  19
  -3  -1   5 110102. 5148.56   7
  -3   1   5 117645. 6192.10   9
   3  -1  -5 121271. 5923.40  11
   3   1  -5 103681. 5459.44  11
   3   1  -5 115025. 5958.76  10
  -3   1   5 103217. 5148.70   7
  -3   1   5 109149. 6232.02  19
  -3   1   4 21328.4 1963.46   9
   3   1  -4 21477.9 1510.72  11
   3  -1  -4 21003.7 1709.33  11
   3   1  -4 19919.0 1733.19  10
  -3   1   4 20934.0 1205.35   7
  -3  -1   4 21687.8 1190.59   7
  -3   1   4 20510.8 1888.95  19
  -3   1   3 138832. 7440.36   9
  -3   1   3 132616. 6251.58   6
   3   1  -3 132051. 6709.65  11
   3  -1  -3 142653. 7054.81  11
  -3   1   3 127814. 6233.63   7
  -3  -1   3 133343. 6213.70   7
  -3   1   3 130726. 7178.62  19
  -3   1   2 6215.35 498.225   6
   3  -1  -2 5860.69 860.337  11
  -3   1   2 5024.60 961.716   9
   3   1  -2 7017.54 839.822  11
  -3   1   2 6824.68 511.548   7
  -3  -1   2 5330.80 454.249   7
  -3   1   2 5297.19 869.130  19
  -3   1   1 209294. 11166.2   9
   3  -1  -1 230048. 10766.9  11
   3   1  -1 221466. 10470.7  11
  -3  -1   1 196046. 9635.93   7
  -3   1   1 208567. 9692.48   6
  -3   1   1 235352. 10924.2   5
  -3   1   1 213075. 10565.7  19
  -3   1   0 12683.0 1732.10   9
   3  -1   0 14854.8 1538.57  11
  -3  -1   0 13090.6 846.191   7
  -3   1   0 14827.7 919.247   6
  -3   1   0 16385.8 1590.72   5
  -3   1   0 13023.8 1346.64  19
   3   1   0 12416.7 1333.89  11
  -3   1  -1 82857.4 5672.03   9
   3  -1   1 101099. 5302.58  11
  -3  -1  -1 77119.4 4015.42   7
  -3   1  -1 85825.8 4117.05   6
  -3   1  -1 93405.3 5150.52   5
  -3   1  -1 85234.4 4828.16  19
   3   1   1 85908.5 4933.47  11
  -3   1  -2 2362.60 835.551   9
   3   1   2 1610.34 480.169  11
   3  -1   2 925.307 413.139  11
  -3  -1  -2 1574.04 230.467   7
  -3   1  -2 1997.21 281.567   6
  -3   1  -2 2427.48 599.130   5
  -3   1  -2 1573.85 466.099  19
  -3   1  -3 87138.9 6040.09   9
  -3   1  -3 86051.4 4188.35   6
  -3  -1  -3 83246.4 4102.08   7
  -3   1  -3 92477.6 5184.32   5
  -3   1  -3 86490.9 4857.58  19
   3   1   3 77829.0 5068.94  11
   3  -1   3 84765.8 5251.17  11
  -3   1  -4 24942.4 2799.68   9
  -3   1  -4 24481.0 1459.15   6
  -3  -1  -4 24378.5 1392.99   7
  -3   1  -4 26677.7 2222.69   5
  -3   1  -4 25702.4 1966.18  19
   3  -1   4 24679.8 2275.56  11
   3   1   4 25919.9 2325.03  11
  -3   1  -5 65818.0 4869.59   9
  -3   1  -5 55086.8 2894.25   6
  -3   1  -5 59531.6 3815.24   5
  -3   1  -5 60175.5 3570.83  19
   3   1   5 53345.8 4007.48  11
   3  -1   5 52239.8 3935.36  11
  -3   1  -6 53267.7 3533.32   5
  -3   1  -6 49090.5 2595.64   6
   3  -1   6 47792.8 3732.06  11
   3   1   6 51563.7 3970.84  11
  -3   1  -7 82508.0 4567.49   6
  -3   1  -7 78253.0 5452.11   5
  -3   1  -7 94387.9 4593.88  21
  -3  -1  -7 95923.3 4659.65  21
  -3   1  -7 98556.0 4508.63  20
  -3  -1  -7 96439.6 4502.08  20
   3  -1   7 88014.6 6006.23  11
   3   1   7 94385.9 6497.87  11
  -3  -1  -7 99339.3 4684.43  15
  -3   1  -8 29104.9 3019.12   9
  -3   1  -8 28174.9 1751.39   6
  -3   1  -8 29456.9 2609.66   5
  -3   1  -8 28703.2 1744.41  21
  -3   1  -8 33649.6 1691.48  20
  -3  -1  -8 32420.2 1680.48  20
   3  -1   8 35686.2 3214.98  11
   3   1   8 30874.2 3408.49  11
  -3  -1  -8 31581.2 1844.33  15
  -3   1  -9 102451. 6394.85   9
  -3   1  -9 86499.3 4629.35   6
  -3   1  -9 90030.4 5872.56   5
  -3  -1  -9 92190.6 4751.23   1
  -3   1  -9 86810.5 4851.56   1
  -3   1  -9 92891.9 4626.31  21
  -3   1  -9 100025. 4533.63  20
  -3  -1  -9 98141.3 4526.85  20
   3   1   9 95786.9 7280.58  11
  -3  -1  -9 86990.6 4686.85  15
   3  -1   9 92577.5 6439.19  11
  -3   1 -10 337.254 418.859   9
   3   1  10-321.554 618.580  11
   3  -1  10-224.223 249.220  11
  -3   1 -10 290.215 200.959   6
  -3  -1 -10 427.677 212.655   1
  -3   1 -10 316.728 248.929   1
  -3   1 -10 520.045 471.653   5
  -3  -1 -10 121.095 285.460  18
  -3   1 -10 414.866 199.767  21
  -3  -1 -10 210.424 162.233  15
  -3   1 -11 44146.5 3641.57   9
  -3   1 -11 48774.4 2646.95   6
  -3   1 -11 46105.1 4096.47   5
  -3  -1 -11 43024.2 2492.31   1
  -3   1 -11 41662.4 2575.75   1
  -3  -1 -11 45804.8 2578.19  21
  -3   1 -11 46474.8 2469.73  21
   3   1  11 47148.9 5008.12  11
  -3  -1 -11 34533.7 2402.00  15
   3  -1  11 39354.7 4066.18  11
  -3   1 -12 12210.4 1651.75   9
   3   1  12 13001.5 2470.68  11
   3  -1  12 7803.45 1685.89  11
  -3   1 -12 9162.42 990.061   6
  -3  -1 -12 7482.48 893.069  21
  -3   1 -12 10787.4 918.984  21
  -3  -1 -12 10325.6 892.231   1
  -3   1 -12 10458.9 1954.92   5
  -3   1 -12 9216.07 925.916   1
  -3   1 -13 8711.77 1457.31   9
  -3   1 -13 10155.9 1117.86   6
  -3   1 -13 9742.00 940.728  21
  -3  -1 -13 10721.7 1043.46  18
  -3  -1 -13 8568.46 938.059  21
  -3  -1 -13 9399.77 870.644   1
  -3   1 -13 9030.79 2039.76   5
  -3   1 -13 8886.70 912.868   1
   3   1  14 11592.9 2159.49  11
  -3   1 -14 3382.41 735.713   6
  -3  -1 -14 7972.09 860.476  18
  -3   1 -14 6432.55 831.119  18
  -3   1 -14 6529.35 789.575  21
  -3  -1 -14 6585.70 777.303  21
  -3  -1 -14 7187.51 735.962   1
  -3   1 -14 4011.27 1433.40   5
  -3   1 -14 8723.16 844.597   1
   3   1  15 3263.57 1176.69  11
  -3   1 -15 1753.42 548.398   6
  -3  -1 -15 4145.95 594.268  18
  -3   1 -15 3374.84 566.306  21
  -3   1 -15 2696.89 512.086  18
  -3  -1 -15 3029.05 516.397  21
  -3   1 -15 2853.77 492.083   1
  -3   1 -15 1847.62 1013.28   5
  -3  -1 -15 2580.23 452.634   1
   3   1  16 1964.36 957.736  11
   3  -1  16 2574.08 873.323  11
  -3   1 -16 2713.69 602.351   6
  -3  -1 -16 3527.09 517.927   1
  -3   1 -16 4157.71 571.148   1
  -3   1 -16 4045.36 1409.65   5
  -3  -1 -16 3473.86 546.200  18
  -3   1 -16 3580.47 559.594  18
  -3  -1 -16 3823.52 528.082  21
  -3   1 -16 4013.88 591.390  21
  -3   1 -17 23164.1 1728.92   6
  -3   1 -17 20099.0 2899.68   5
  -3  -1 -17 22252.6 3097.36   5
  -3  -1 -17 19846.6 1443.13   1
  -3   1 -17 20789.5 1490.37   1
  -3  -1 -17 20589.0 1493.98  18
  -3   1 -17 20343.6 1509.68  18
  -3   1 -17 21732.3 1482.04  21
   3  -1  17 21874.0 2568.26  11
   3   1  17 18401.6 2504.03  11
  -3   1 -18 29083.4 1891.71   6
  -3  -1 -18 25488.0 1733.29  18
  -3   1 -18 25586.2 1739.59  18
  -3  -1 -18 27517.4 1754.65   1
  -3   1 -18 27001.5 1754.44   1
  -3   1 -19 26335.7 1685.94   6
  -3  -1 -19 24351.7 1602.87  18
  -3   1 -19 24758.2 1614.95  18
  -3   1 -19 25283.1 1645.18   1
  -3   1 -20 11626.6 908.928   6
  -3  -1 -20 10793.7 891.374  18
  -3   1 -20 10717.3 884.144  18
  -3   1 -20 12474.0 951.076   1
  -3   1 -21 38077.8 2081.11   6
  -3  -1 -21 36748.2 2061.42  18
  -3   1 -21 35872.4 2047.37  18
  -3   1 -21 37535.4 2129.08   1
  -3   1 -22 104.603 112.505   6
  -3  -1 -22 25.7571 134.188  18
  -3   1 -22 48.8837 115.188  18
  -3   1 -23 26344.9 1462.47   6
  -3   1 -23 25992.4 1434.02  18
   3   1  24 2555.62 249.839   2
  -3   1 -24 2670.20 284.336   6
  -3  -1 -24 2426.95 278.142   6
  -3   2  26 35845.7 1921.55   2
  -3  -2  26 37789.1 1938.45   2
   3  -2 -26 37550.2 1902.91  15
  -3  -2  25 5050.77 461.449   2
  -3   2  25 5091.08 464.586   2
   3  -2 -25 4256.12 410.114  15
  -3  -2  24 25786.5 1589.08   2
  -3   2  24 28907.0 1612.60   2
   3  -2 -24 27542.6 1547.82  15
  -3   2  23 3318.95 425.475   2
  -3  -2  23 3076.21 427.389   2
  -3   2  22 12841.3 985.559   2
  -3  -2  22 10682.5 940.588   2
  -3  -2  21 563.780 188.278  17
  -3   2  21 389.684 230.290   2
  -3  -2  21 304.127 187.663   2
  -3  -2  20 13688.6 1049.42  17
  -3   2  20 18468.9 1376.26   2
  -3  -2  20 16816.0 1350.84   2
   3   2 -19 1563.94 616.388  10
   3  -2 -19 1634.89 610.125  10
  -3  -2  19 1534.67 298.232  17
  -3   2  19 1428.44 842.953  19
  -3  -2  19 1778.31 809.934  19
  -3   2  19 2216.84 483.921   2
  -3  -2  19 1970.58 487.972   2
   3   2 -18 52743.6 4243.06  10
   3  -2 -18 44774.3 3971.58  10
  -3   2  18 57628.1 3430.78   2
  -3  -2  18 54103.8 3405.67   2
  -3   2  18 51026.6 5198.66  19
  -3  -2  18 55707.0 5494.39  19
  -3  -2  18 57372.0 3003.27  17
   3   2 -17 974.374 687.080  10
   3  -2 -17 366.431 459.057  10
  -3   2  17 1131.42 452.891   2
  -3  -2  17 1739.63 507.577   2
  -3  -2  17 1780.18 351.265  17
  -3   2  17 1021.61 758.812  19
  -3  -2  17 1037.16 942.406  19
  -3  -2  17 1616.37 314.212  16
   3   2 -16 84380.4 8351.60  10
   3  -2 -16 73566.0 8123.42  10
  -3  -2  16 155069. 10523.7  19
  -3  -2  16 183943. 7483.85  16
  -3   2  16 154847. 10545.1  19
  -3  -2  16 176281. 7524.20  17
  -3   2  16 164903. 7924.30   2
  -3  -2  16 149791. 7850.11   2
   3   2 -15 7515.16 1440.49  10
   3  -2 -15 3553.98 1026.88  10
  -3  -2  15 7476.79 733.491  16
  -3   2  15 7246.70 1732.67  19
  -3  -2  15 9012.83 1909.19  19
  -3  -2  15 7050.89 762.863  17
  -3   2  15 8450.02 951.528   2
  -3  -2  15 7082.10 886.560   2
   3   2 -14 103599. 6142.79  10
   3  -2 -14 93737.1 5964.03  10
  -3   2  14 104328. 5270.28   2
  -3  -2  14 100772. 5261.13   2
  -3   2  14 109822. 7368.52  19
  -3  -2  14 100509. 7214.05  19
  -3  -2  14 90568.5 4990.59  16
  -3  -2  14 100329. 5160.90  17
   3  -2 -13 22223.2 1951.16  10
   3   2 -13 20020.5 1880.15  10
  -3   2  13 18953.7 1405.97   2
  -3  -2  13 19953.9 1438.93   2
  -3   2  13 23597.9 2637.25  19
  -3  -2  13 14996.3 2214.76  19
  -3  -2  13 16506.4 1300.61  16
  -3  -2  13 19538.3 1482.75  17
  -3   2  13 18394.7 2048.33  13
   3   2 -12 55252.2 3449.92  10
   3  -2 -12 51720.7 3368.52  10
  -3   2  12 51910.7 4149.26  19
  -3  -2  12 52915.1 4227.42  19
  -3  -2  12 49238.9 2892.53  16
  -3  -2  12 53356.8 3125.86  17
  -3   2  12 53671.5 2903.59   2
  -3  -2  12 51303.8 2911.00   2
   3   2 -11 17929.0 1547.96  10
   3  -2 -11 15883.8 1484.30  10
  -3   2  11 16676.6 1984.25  19
  -3  -2  11 19552.7 2148.20  19
  -3  -2  11 17238.7 1419.87  17
  -3  -2  11 15484.8 1236.23  16
  -3   2  11 18679.9 1220.12   2
  -3  -2  11 17382.9 1216.55   2
   3  -2 -10 17092.7 1434.25  10
   3   2 -10 13970.6 1333.44  10
  -3  -2  10 14414.9 1037.86   2
  -3   2  10 15202.8 1044.16   2
  -3  -2  10 14122.1 1143.40  16
  -3   2  10 16761.8 1840.58  19
  -3  -2  10 13085.7 1710.83  19
  -3  -2  10 14346.1 1266.57  17
   3  -2  -9 348.807 256.321  11
   3   2  -9 70.1131 155.906  10
   3  -2  -9 280.917 220.719  10
  -3   2   9 119.343 128.546   2
  -3  -2   9 343.736 170.172   2
  -3  -2   9 113.166 177.887  17
  -3   2   9 365.737 331.709  19
  -3  -2   9-126.860 244.127  19
  -3  -2   9 189.808 182.700  16
  -3   2   8 40903.0 2062.45   7
   3   2  -8 35302.8 2530.73  10
   3  -2  -8 37627.7 2555.73  10
   3  -2  -8 47050.3 2860.75  11
  -3   2   8 38563.8 3002.68  19
  -3  -2   8 37568.6 3046.84  19
  -3  -2   8 37772.6 2366.30  16
  -3  -2   8 39377.4 2392.93  17
  -3   2   7 13087.1 1293.57   9
   3  -2  -7 12886.2 1280.78  11
   3   2  -7 10948.3 1132.51  10
   3  -2  -7 10265.1 1101.00  10
  -3   2   7 11206.2 748.928   7
  -3   2   7 11156.0 1378.53  19
  -3  -2   7 10626.4 1355.13  19
  -3   2   6 153465. 8045.20   9
   3   2  -6 153911. 7775.61  10
   3  -2  -6 159094. 7944.61  11
   3  -2  -6 153344. 7795.03  10
  -3   2   6 145257. 7074.33   7
  -3   2   6 150243. 8167.81  19
  -3  -2   6 162043. 8270.10  19
  -3   2   5 9964.43 1260.33   9
   3  -2  -5 9133.37 1122.04  11
   3   2  -5 10608.3 1125.62  10
   3  -2  -5 10947.1 1154.99  10
  -3   2   5 10824.0 717.785   7
  -3   2   5 10525.2 1278.51  19
  -3  -2   5 9588.81 1236.47  19
  -3   2   4 322314. 15890.3   9
   3  -2  -4 319217. 15541.5  11
   3   2  -4 321101. 15399.7  10
   3  -2  -4 330690. 15476.5  10
  -3   2   4 312784. 14637.0   7
  -3   2   4 325733. 15667.2  19
  -3  -2   4 315491. 15647.5  19
  -3  -2   3 1823.00 236.912   7
  -3   2   3 2510.85 675.593   9
  -3  -2   3 1934.21 267.441   6
   3  -2  -3 3077.09 627.072  11
  -3   2   3 2554.04 288.725   6
  -3   2   3 2300.19 291.334   7
  -3   2   3 2274.73 579.739  19
  -3  -2   3 2011.93 526.824  19
  -3   2   2 272073. 13246.9   9
  -3  -2   2 247270. 11613.9   6
  -3   2   2 255251. 11613.2   6
   3   2  -2 246205. 12073.1  11
  -3   2   2 254737. 11643.3   7
   3  -2  -2 274977. 12684.9  11
  -3  -2   2 246403. 11562.9   7
  -3   2   2 247678. 12489.9  19
  -3  -2   2 242885. 12479.1  19
  -3  -2   1 15161.1 943.717   6
  -3   2   1 14073.5 924.759   6
  -3   2   1 16274.8 1934.35   9
   3  -2  -1 17176.5 1649.12  11
  -3   2   1 15833.0 972.469   7
  -3  -2   1 14565.0 887.008   7
  -3   2   1 17972.8 1654.69   5
  -3  -2   1 17177.9 1629.39   5
  -3   2   1 14049.4 1424.45  19
  -3  -2   1 13639.5 1427.93  19
  -3   2   1 13711.9 1678.71  14
   3   2  -1 14925.4 1329.60  11
  -3   2   0 49459.1 4027.21   9
   3  -2   0 53911.4 3527.13  11
  -3   2   0 51641.4 2581.88   7
  -3  -2   0 49501.8 2495.99   7
  -3  -2   0 49227.5 2551.20   6
  -3   2   0 51409.9 2568.32   6
  -3  -2   0 47383.1 3345.51   5
  -3   2   0 57729.8 3548.33   5
  -3   2   0 47471.9 3243.88  19
  -3  -2   0 45961.4 3168.78  19
  -3   2   0 50509.2 3654.66  14
   3   2   0 47196.2 3132.33  11
  -3   2  -1 41030.5 3905.02   9
   3  -2   1 52645.1 3555.90  11
  -3  -2  -1 47517.1 2462.50   7
  -3  -2  -1 50159.1 2549.52   6
  -3   2  -1 51740.9 2569.49   6
  -3   2  -1 55680.8 3508.49   5
  -3  -2  -1 45028.2 3294.96   5
  -3   2  -1 52104.8 3250.44  19
  -3  -2  -1 49561.6 3180.81  19
   3   2   1 48511.2 3210.04  11
  -3   2  -1 49431.6 3664.61  14
  -3   2  -2 7220.49 1499.13   9
   3  -2   2 7003.32 1131.69  11
  -3  -2  -2 8890.31 671.621   6
  -3   2  -2 8470.43 659.419   6
  -3  -2  -2 9020.94 603.883   7
  -3  -2  -2 8483.20 1136.90   5
  -3   2  -2 9164.90 1195.64   5
  -3   2  -2 9027.38 1063.86  19
  -3  -2  -2 6942.33 931.843  19
  -3   2  -2 9550.83 1357.92  14
   3   2   2 7937.00 1062.02  11
   3   2   3 3682.15 731.882  11
  -3   2  -3 2642.40 334.581   6
  -3  -2  -3 2725.84 342.477   6
  -3  -2  -3 2898.06 305.823   7
  -3   2  -3 3478.96 1032.69   9
   3  -2   3 3339.75 775.829  11
  -3  -2  -3 3472.22 711.143   5
  -3   2  -3 3866.06 743.706   5
  -3   2  -3 3710.72 655.522  19
  -3  -2  -3 2649.20 540.862  19
  -3   2  -3 1779.36 657.913  14
  -3   2  -4 44783.6 4012.62   9
   3  -2   4 42216.2 3153.39  11
  -3   2  -4 40345.8 2094.75   6
  -3  -2  -4 38056.2 2091.55   6
  -3  -2  -4 36525.3 1984.83   7
  -3  -2  -4 43289.2 3006.02   5
  -3   2  -4 40851.2 2909.80   5
  -3   2  -4 38854.5 2614.95  19
  -3  -2  -4 38225.7 2597.14  19
  -3   2  -4 35281.7 3025.16  14
   3   2   4 36519.2 2973.14  11
  -3  -2  -5 1196.47 203.142   7
   3   2   5 1753.12 631.307  11
   3  -2   5 1626.04 545.986  11
  -3   2  -5 1200.75 241.199   6
  -3  -2  -5 1591.59 271.049   6
  -3   2  -5 870.198 642.103   9
  -3   2  -5 1273.02 475.178   5
  -3  -2  -5 1696.72 550.942   5
  -3  -2  -5 1140.07 382.382  19
  -3   2  -5 1378.22 403.479  19
  -3   2  -5 1312.65 529.126  14
  -3  -2  -5 1689.98 297.327  15
  -3   2  -6 90828.0 4696.04   6
  -3  -2  -6 96391.2 4753.33   6
  -3  -2  -6 97712.9 4642.67   7
  -3   2  -6 94891.8 5664.48   5
  -3  -2  -6 101198. 5869.18   5
  -3   2  -6 97971.4 4609.87  20
  -3  -2  -6 94933.8 4600.18  20
   3  -2   6 97267.4 6084.09  11
   3   2   6 95436.9 6364.09  11
  -3   2  -6 110825. 5989.18  14
  -3  -2  -6 97567.8 4841.83  15
   3   2   7 3350.38 1031.04  11
   3  -2   7 2020.70 743.945  11
  -3   2  -7 2602.71 351.245   6
  -3  -2  -7 3086.93 404.918   6
  -3  -2  -7 3195.37 341.196   7
  -3   2  -7 2288.66 661.057   5
  -3  -2  -7 2578.83 699.073   5
  -3   2  -7 2483.15 472.210   1
  -3  -2  -7 2763.15 412.744  21
  -3  -2  -7 2364.80 488.537  18
  -3   2  -7 3285.43 330.063  20
  -3  -2  -7 3075.92 315.995  20
  -3   2  -7 3105.37 695.535  14
  -3  -2  -7 3009.94 429.229  15
  -3   2  -8 141216. 8806.81   9
  -3   2  -8 126905. 6871.05   6
  -3  -2  -8 145050. 6989.14   6
  -3  -2  -8 148092. 6841.91   7
  -3   2  -8 129798. 7940.42   5
  -3  -2  -8 148406. 8317.68   5
  -3   2  -8 144062. 7256.35   1
  -3  -2  -8 134269. 7248.51  18
  -3  -2  -8 146426. 7071.98  21
  -3   2  -8 146780. 6901.31  21
  -3   2  -8 150208. 6807.05  20
  -3  -2  -8 149850. 6805.09  20
   3  -2   8 134609. 8463.17  11
  -3   2  -8 143798. 7668.97  14
  -3  -2  -8 150216. 7119.26  15
   3   2   8 162073. 10067.5  11
  -3  -2  -9 1268.35 228.855   7
  -3   2  -9 369.783 461.701   9
   3  -2   9 740.950 546.432  11
  -3   2  -9 1002.78 256.442   6
  -3  -2  -9 816.848 245.404   6
   3   2   9 2122.41 1179.48  11
  -3   2  -9 555.219 348.111   5
  -3  -2  -9 646.847 442.581   5
  -3   2  -9 1107.93 346.111   1
  -3  -2  -9 1441.39 313.993   1
  -3   2  -9 1416.03 239.815  20
  -3  -2  -9 1019.07 210.927  20
  -3  -2  -9 1231.38 399.082  18
  -3   2  -9 1356.03 273.866  21
  -3  -2  -9 1070.54 330.531  21
  -3  -2  -9 983.894 317.601  15
  -3   2 -10 178579. 9697.42   9
  -3   2 -10 165830. 7825.27   6
  -3  -2 -10 165624. 7924.20   6
  -3   2 -10 158707. 9242.63   5
  -3  -2 -10 154082. 9513.45   5
  -3  -2 -10 160546. 7860.68   1
  -3   2 -10 144928. 8041.90   1
  -3   2 -10 168049. 7766.41  21
  -3  -2 -10 170576. 8116.69  18
  -3  -2 -10 155199. 7979.81  21
  -3  -2 -10 162254. 8041.28  15
   3  -2  10 143425. 9501.44  11
   3   2  10 156972. 11746.1  11
  -3   2 -11 10416.6 1599.79   9
   3   2  11 8505.41 2205.48  11
  -3   2 -11 9899.65 878.325   6
  -3  -2 -11 9865.86 942.473   6
  -3   2 -11 11026.9 1701.26   5
  -3  -2 -11 8695.43 836.032   1
  -3  -2 -11 8907.02 1676.25   5
  -3   2 -11 9338.97 980.584   1
  -3  -2 -11 10825.6 1017.38  18
  -3  -2 -11 7790.28 911.273  21
  -3   2 -11 11201.3 865.946  21
  -3  -2 -11 7683.02 910.525  15
  -3   2 -12 107553. 6985.70   9
  -3   2 -12 119185. 5801.65   6
  -3  -2 -12 115781. 5915.91   6
  -3   2 -12 112729. 7640.18   5
  -3  -2 -12 127847. 8277.13   5
  -3  -2 -12 114986. 5672.74   1
  -3   2 -12 119731. 5907.94   1
  -3   2 -12 115897. 5639.61  21
  -3  -2 -12 117540. 5843.89  18
   3   2  12 126938. 9647.49  11
  -3   2 -13 5901.12 1156.24   9
   3   2  13 8619.63 2052.71  11
  -3   2 -13 5207.38 732.084   6
  -3  -2 -13 6651.54 867.596   6
  -3  -2 -13 6707.84 709.921   1
  -3  -2 -13 8735.99 1883.33   5
  -3   2 -13 5664.90 1456.68   5
  -3   2 -13 6659.51 790.452   1
  -3   2 -13 6375.54 729.779  21
  -3  -2 -13 5309.72 733.769  15
  -3   2 -14 33338.6 2894.80   9
  -3   2 -14 22112.0 1881.27   6
  -3  -2 -14 23785.9 2004.81   6
  -3   2 -14 22856.7 3161.98   5
  -3  -2 -14 22748.8 3382.40   5
  -3  -2 -14 29404.8 1841.30   1
  -3   2 -14 32133.9 1991.85   1
  -3   2 -14 26125.0 1869.47  21
  -3  -2 -14 31227.5 1941.17  15
   3  -2  14 27556.4 3103.71  11
   3   2  14 35761.6 4013.09  11
  -3   2 -15 754.308 374.614   9
   3   2  15 273.577 303.808  11
   3  -2  15-212.559 408.846  11
  -3   2 -15 69.1694 254.760   6
  -3  -2 -15 76.1676 253.753   6
  -3   2 -15-292.160 458.835   5
  -3   2 -15 107.941 216.096   1
  -3  -2 -15-322.401 506.327   5
  -3   2 -15 58.5703 251.909  18
  -3   2 -15-55.3863 246.027  21
  -3  -2 -15-47.1857 157.200  15
  -3   2 -16 23052.4 1716.01   6
  -3  -2 -16 23301.0 1773.18   6
  -3   2 -16 21741.4 2973.29   5
  -3  -2 -16 22283.8 3097.60   5
  -3   2 -16 22518.0 1590.23   1
  -3  -2 -16 22143.7 1569.99  18
  -3   2 -16 22125.6 1629.07  18
  -3   2 -16 21928.7 1582.98  21
   3  -2  16 17870.5 2422.23  11
   3   2  16 20803.3 2762.88  11
   3   2  17 432.412 341.792  11
   3  -2  17 753.009 419.933  11
  -3   2 -17 914.611 306.938   6
  -3  -2 -17 793.772 320.435   6
  -3   2 -17 1505.29 356.356  21
  -3  -2 -17 797.990 297.459  18
  -3   2 -17 918.432 307.630  18
  -3   2 -17 818.818 295.564   1
  -3  -2 -17 520.912 502.497   5
  -3   2 -17 1946.31 765.164   5
  -3   2 -18 33669.8 2036.10   6
  -3  -2 -18 32846.4 2060.01   6
  -3  -2 -18 29793.1 1914.49  18
  -3   2 -18 31480.7 1972.93  18
  -3   2 -18 29784.9 1938.23   1
  -3   2 -19 3338.44 478.605   6
  -3  -2 -19 3309.37 481.149   6
  -3  -2 -19 3566.04 476.971  18
  -3   2 -19 3623.70 480.134  18
  -3   2 -19 2908.30 450.144   1
  -3   2 -20 44798.0 2483.26   6
  -3  -2 -20 44659.8 2523.19   6
  -3  -2 -20 45982.7 2500.91  18
  -3   2 -20 45863.5 2498.16  18
  -3   2 -21 28.5384 145.239   6
  -3  -2 -21 61.7195 118.724   6
  -3  -2 -21 178.499 161.856  18
  -3   2 -21-84.3452 146.451  18
  -3   2 -22 39108.2 2067.60   6
  -3  -2 -22 36853.2 2072.93   6
  -3   2 -22 40335.9 2054.76  18
  -3   2 -23 1729.35 242.420   6
  -3  -2 -23 1864.47 258.658   6
  -3   2 -23 2018.75 240.347  18
   3  -2  24 18309.2 982.427   2
   3   2  24 18248.2 985.964   2
  -3  -3  26 5920.98 444.179   2
  -3   3  26 5296.76 423.894   2
  -3  -3  26 6423.01 509.749   8
  -3   3  25 4021.96 381.739   2
  -3  -3  25 4001.86 384.761   2
  -3  -3  25 4459.86 449.123   8
   3  -3 -25 3856.42 371.889  15
  -3  -3  24 12115.8 865.545   2
  -3   3  24 13884.5 893.110   2
   3  -3 -24 12647.7 856.261  15
  -3  -3  23 2504.75 352.068   2
  -3   3  23 2260.71 333.539   2
  -3  -3  23 2336.71 299.024  17
   3  -3 -23 2456.06 335.557  15
  -3   3  22 7178.65 663.266   2
  -3  -3  22 7228.41 681.983   2
  -3  -3  22 6509.13 587.976  17
  -3  -3  21 2236.44 411.954   2
  -3   3  21 3029.32 443.146   2
  -3  -3  21 1988.13 323.506  17
  -3  -3  20 8824.05 882.386   2
  -3  -3  20 8260.01 757.396  17
   3   3 -19 353.223 346.127  10
  -3   3  19 337.004 225.185   2
  -3  -3  19 571.802 298.057   2
  -3  -3  19 157.357 151.768  17
  -3   3  19-239.347 531.716  19
  -3  -3  19 719.665 461.555  19
  -3  -3  19 223.713 118.267  16
   3   3 -18 138.679 308.425  10
   3  -3 -18 406.704 337.019  10
  -3   3  18 310.947 249.521   2
  -3  -3  18 683.177 293.054   2
  -3  -3  18 424.368 194.967  17
  -3   3  18 790.274 506.938  19
  -3  -3  18-259.060 407.167  19
  -3  -3  18 328.480 172.704  16
   3   3 -17 34616.9 3123.19  10
   3  -3 -17 29030.4 2935.28  10
  -3  -3  17 36767.7 2078.81  16
  -3   3  17 32578.9 3743.91  19
  -3  -3  17 32892.8 3706.36  19
  -3  -3  17 38334.4 2161.86  17
  -3   3  17 31784.7 2252.14   2
  -3  -3  17 30535.9 2232.90   2
   3   3 -16 2660.30 927.174  10
   3  -3 -16 3642.63 1059.12  10
  -3  -3  16 6415.41 664.805  16
  -3   3  16 3739.26 1210.67  19
  -3  -3  16 5654.76 1447.41  19
  -3  -3  16 6427.61 698.548  17
  -3   3  16 5729.68 746.960   2
  -3  -3  16 5344.15 721.147   2
   3   3 -15 19785.1 2717.80  10
   3  -3 -15 17497.6 2624.55  10
  -3   3  15 29908.6 3423.64  19
  -3  -3  15 33776.3 3561.12  19
  -3  -3  15 35037.0 2050.84  16
  -3  -3  15 36184.3 2139.54  17
  -3   3  15 36889.1 2209.41   2
  -3  -3  15 33681.5 2150.20   2
   3  -3 -14 8775.90 1460.20  10
   3   3 -14 6600.36 1341.43  10
  -3  -3  14 9087.20 929.904  17
  -3   3  14 9758.28 1713.97  19
  -3  -3  14 7812.35 1569.47  19
  -3  -3  14 8605.68 838.017  16
  -3   3  14 9260.13 906.441   2
  -3  -3  14 8777.33 869.030   2
   3   3 -13 20829.3 2066.27  10
   3  -3 -13 18456.9 1991.81  10
  -3  -3  13 21946.1 1658.06  17
  -3  -3  13 19570.9 1449.56  16
  -3   3  13 24734.6 2668.18  19
  -3  -3  13 23391.7 2572.92  19
  -3   3  13 22652.6 1494.41   2
  -3  -3  13 19154.4 1428.51   2
   3   3 -12 16085.2 1569.70  10
   3  -3 -12 15783.9 1560.91  10
  -3   3  12 13321.3 1053.14   2
  -3  -3  12 13393.6 1053.78   2
  -3  -3  12 15108.4 1358.13  17
  -3  -3  12 13417.0 1109.67  16
  -3   3  12 15365.0 1932.29  19
  -3  -3  12 13531.3 1851.97  19
   3   3 -11 1277.32 445.408  10
   3  -3 -11 1283.87 420.225  10
  -3   3  11 991.173 249.335   2
  -3  -3  11 884.360 239.075   2
  -3  -3  11 823.777 345.654  17
  -3   3  11 728.959 430.565  19
  -3  -3  11 599.658 410.115  19
  -3  -3  11 1220.54 324.301  16
   3   3 -10 6097.87 828.941  10
   3  -3 -10 7699.70 919.599  10
  -3  -3  10 5900.72 830.768  17
  -3  -3  10 7606.57 1221.94  19
  -3   3  10 6452.43 1100.55  19
  -3  -3  10 6080.11 698.351  16
  -3  -3  10 6133.84 600.188   2
  -3   3  10 5694.51 569.388   2
   3  -3  -9 15298.0 1572.62  11
   3  -3  -9 12474.1 1209.37  10
   3   3  -9 13481.3 1235.81  10
  -3   3   9 12419.7 916.153   2
  -3  -3   9 14449.3 976.476   2
  -3  -3   9 12816.5 1257.15  17
  -3   3   9 14526.2 1634.64  19
  -3  -3   9 11257.8 1507.99  19
  -3  -3   9 13351.4 1111.15  16
  -3   3   8 842.003 176.308   7
   3  -3  -8 586.021 288.755  11
   3   3  -8 1121.08 344.991  10
   3  -3  -8 670.646 290.222  10
  -3  -3   8 1069.19 225.983   2
  -3   3   8 396.591 160.532   2
  -3   3   8 1382.30 496.474  19
  -3  -3   8 477.640 376.435  19
  -3  -3   8 627.640 297.900  16
  -3   3   7 1575.46 456.034   9
   3  -3  -7 2093.54 534.712  11
   3   3  -7 1440.30 386.578  10
   3  -3  -7 1594.59 405.715  10
  -3   3   7 1910.70 261.084   7
  -3  -3   7 2049.52 397.150  17
  -3   3   7 1851.65 560.329  19
  -3  -3   7 2234.65 587.735  19
  -3   3   6 1481.11 488.450   9
   3  -3  -6 954.167 401.408  11
   3   3  -6 1641.25 434.158  10
   3  -3  -6 1455.63 389.963  10
  -3   3   6 1462.29 227.100   7
  -3  -3   6 1789.48 526.529  19
  -3   3   6 1034.09 402.726  19
  -3   3   5 33812.5 2708.48   9
   3   3  -5 29683.7 2223.34  10
   3  -3  -5 32545.7 2263.89  10
   3  -3  -5 30736.0 2443.04  11
  -3   3   5 33561.8 1752.75   7
  -3   3   5 32983.5 2506.85  19
  -3  -3   5 30856.1 2451.72  19
  -3   3   4 11153.7 1457.32   9
   3  -3  -4 11024.4 1289.28  11
   3   3  -4 8041.26 1015.88  10
   3  -3  -4 11166.9 1149.58  10
  -3   3   4 11407.1 745.367   7
  -3   3   4 10359.9 1214.12  19
  -3  -3   4 8442.26 1136.98  19
  -3   3   3 112079. 6902.98   9
   3  -3  -3 116630. 6433.79  11
   3   3  -3 115442. 6152.68  10
   3  -3  -3 115117. 6157.64  10
  -3   3   3 113010. 5446.19   7
  -3   3   3 116452. 6293.99  19
  -3  -3   3 108712. 6260.67  19
  -3   3   2 23335.3 2402.80   9
  -3   3   2 22584.3 1253.83   6
   3  -3  -2 20814.6 1946.49  11
  -3  -3   2 21087.7 1250.00   6
  -3   3   2 22880.0 1306.78   7
  -3   3   2 23949.8 1899.84  19
  -3  -3   2 21947.8 1873.03  19
  -3   3   2 17930.5 2067.01  14
  -3   3   1 24949.4 2691.82   9
  -3  -3   1 24208.6 1376.40   6
  -3   3   1 23006.6 1356.47   6
   3  -3  -1 27956.8 2293.28  11
  -3   3   1 26790.0 1451.65   7
  -3   3   1 23373.3 1954.87  19
  -3  -3   1 26624.4 2021.63  19
  -3   3   1 24215.9 2360.78  14
   3  -3   0 29882.4 2441.87  11
  -3  -3   0 25666.7 1521.71   6
  -3   3   0 27674.1 1527.74   6
  -3   3   0 27062.7 2971.38   9
  -3   3   0 29379.0 2308.33   5
  -3  -3   0 32115.3 2391.31   5
  -3   3   0 28964.1 2165.72  19
  -3  -3   0 28960.6 2133.05  19
  -3   3   0 31283.4 2721.57  14
  -3  -3  -1 962.347 192.513   6
  -3   3  -1 919.192 191.789   6
  -3  -3  -1 783.732 147.115   7
  -3   3  -1 454.024 564.994   9
   3   3   1 877.303 321.601  11
   3  -3   1 824.807 435.650  11
  -3  -3  -1 1009.76 421.293   5
  -3   3  -1 888.090 365.430   5
  -3   3  -1 864.685 317.041  19
  -3  -3  -1 544.707 301.762  19
  -3   3  -1 1049.89 553.723  14
  -3   3  -2 7528.24 1627.54   9
   3  -3   2 7147.10 1131.22  11
  -3  -3  -2 7744.43 591.957   6
  -3   3  -2 7063.72 570.701   6
  -3  -3  -2 6990.76 501.803   7
  -3  -3  -2 6857.81 1016.67   5
  -3   3  -2 8080.68 1082.21   5
  -3   3  -2 6807.11 871.479  19
  -3  -3  -2 7277.29 912.257  19
   3   3   2 6643.77 936.779  11
  -3   3  -2 5868.00 1198.82  14
  -3   3  -3 6421.28 1555.85   9
   3  -3   3 5858.71 1053.12  11
  -3  -3  -3 7052.11 577.710   6
  -3   3  -3 6459.65 548.272   6
  -3  -3  -3 6421.09 477.929   7
  -3  -3  -3 6513.34 1000.36   5
  -3   3  -3 6079.22 940.730   5
  -3   3  -3 6911.87 861.183  19
  -3  -3  -3 6748.14 874.128  19
   3   3   3 7137.60 1031.16  11
  -3   3  -3 7986.01 1352.69  14
  -3   3  -4 2660.36 973.180   9
   3   3   4 2256.64 639.891  11
   3  -3   4 2111.20 662.397  11
  -3   3  -4 2068.20 295.717   6
  -3  -3  -4 2180.18 316.977   6
  -3  -3  -4 1499.02 513.649   5
  -3   3  -4 2572.29 599.496   5
  -3  -3  -4 1966.00 474.464  19
  -3   3  -4 2538.38 524.687  19
  -3   3  -4 1903.82 725.614  14
  -3  -3  -4 2256.34 346.175  15
   3  -3   5 330.147 140.239   3
  -3   3  -5 616.126 322.640   5
  -3  -3  -5 227.989 253.310   5
  -3   3  -5 929.020 576.783   9
   3   3   5 444.461 367.977  11
   3  -3   5-139.719 268.863  11
  -3   3  -5 129.442 111.635   6
  -3  -3  -5 172.091 131.572   6
  -3   3  -5-173.893 273.215  14
  -3  -3  -5 107.455 138.024  15
  -3   3  -6 877.776 693.494   9
   3  -3   6 2062.17 678.755  11
   3   3   6 1543.32 681.761  11
  -3   3  -6 1679.30 276.425   6
  -3  -3  -6 1291.57 264.546   6
   3  -3   6 1471.67 267.513   3
  -3  -3  -6 1458.77 545.373   5
  -3   3  -6 2351.42 586.479   5
  -3   3  -6 1721.52 378.265   1
  -3  -3  -6 2528.51 471.123  18
  -3  -3  -6 1986.43 374.364  21
  -3   3  -6 1796.59 236.215  20
  -3  -3  -6 1797.96 237.664  20
  -3   3  -6 1644.93 663.048  14
  -3  -3  -6 1676.34 321.410  15
   3  -3   7 32519.4 2928.63  11
  -3   3  -7 29885.3 1767.64   6
  -3  -3  -7 30070.0 1815.78   6
  -3   3  -7 30405.5 2028.52   1
  -3   3  -7 29041.3 2500.90   5
  -3  -3  -7 26616.4 2557.28   5
   3  -3   7 32612.0 1811.19   3
  -3  -3  -7 32888.2 2094.22  18
  -3  -3  -7 30721.0 1951.28  21
  -3   3  -7 33240.8 1684.26  20
  -3  -3  -7 31806.0 1678.94  20
  -3   3  -7 37246.7 3010.20  14
  -3  -3  -7 30504.9 1942.04  15
  -3   3  -8 2801.90 371.712   6
  -3  -3  -8 3792.68 454.242   6
  -3   3  -8 3468.73 754.495   5
  -3   3  -8 2298.60 497.627   1
  -3  -3  -8 2710.88 741.288   5
   3  -3   8 3608.97 420.584   3
  -3  -3  -8 3167.87 525.506  18
  -3  -3  -8 4138.56 578.437  21
  -3   3  -8 3636.54 419.530  21
  -3   3  -8 3579.35 368.859  20
  -3  -3  -8 3138.35 354.690  20
  -3   3  -8 3477.86 797.595  14
  -3  -3  -8 3367.37 524.356  15
  -3   3  -9 58006.6 4470.11   9
  -3   3  -9 49518.4 2794.65   6
  -3  -3  -9 57541.1 2947.00   6
  -3   3  -9 49677.5 3750.78   5
  -3  -3  -9 55916.5 4170.22   5
   3  -3   9 54420.3 2841.83   3
  -3   3  -9 55934.2 3164.99   1
  -3  -3  -9 56245.2 3126.19  18
  -3   3  -9 55717.9 2832.62  21
  -3  -3  -9 61325.3 3283.11  15
  -3   3 -10 2234.60 789.684   9
  -3   3 -10 3811.26 462.394   6
  -3  -3 -10 4018.07 518.577   6
  -3   3 -10 2909.80 774.075   5
  -3   3 -10 3209.69 603.426   1
   3  -3  10 3765.15 448.167   3
  -3  -3 -10 4104.64 1003.40   5
  -3  -3 -10 2839.86 501.505  18
  -3   3 -10 3781.09 458.179  21
  -3  -3 -10 3441.64 570.183  21
  -3  -3 -10 3410.47 638.288  15
  -3   3 -11 31234.2 3072.98   9
  -3   3 -11 31464.9 1867.19   6
  -3  -3 -11 32679.8 1983.99   6
  -3   3 -11 27607.8 2835.46   5
  -3  -3 -11 32535.5 3240.48   5
   3  -3  11 30229.1 1816.54   3
  -3   3 -11 27760.5 2049.31   1
  -3  -3 -11 31073.8 2005.63  18
  -3  -3 -11 30389.4 2013.39  21
  -3   3 -11 34208.5 1866.06  21
   3  -3  11 32878.3 3260.79  11
  -3   3 -12 24030.5 2504.70   9
  -3   3 -12 20563.5 1376.45   6
  -3  -3 -12 18432.4 1417.84   6
  -3  -3 -12 20184.1 2590.64   5
  -3   3 -12 25055.8 2601.83   5
  -3   3 -12 18578.2 1521.31   1
   3  -3  12 18493.5 1279.74   3
  -3  -3 -12 21065.5 1471.20  18
  -3   3 -12 20618.0 1360.35  21
  -3  -3 -12 19291.3 1442.03  21
   3  -3  12 19004.7 2475.83  11
  -3   3 -13 346.121 429.763   9
   3  -3  13 424.153 471.047  11
  -3   3 -13 151.941 159.151   6
  -3  -3 -13-59.2703 254.963   6
   3  -3  13 79.0348 164.268   3
  -3   3 -13 212.063 333.076   5
  -3   3 -13 62.1942 239.301   1
  -3  -3 -13 248.711 478.407   5
  -3  -3 -13 203.793 233.326  18
  -3  -3 -13 49.0200 231.005  21
  -3   3 -13 191.627 225.761  21
  -3  -3 -13 169.362 230.395  15
  -3   3 -14 2310.00 741.464   9
   3  -3  14 2081.93 808.713  11
  -3   3 -14 2411.94 457.143   6
  -3  -3 -14 2548.35 500.789   6
   3  -3  14 1955.91 382.836   3
  -3   3 -14 1610.98 731.513   5
  -3   3 -14 2606.26 502.500   1
  -3  -3 -14 3400.04 1130.46   5
  -3  -3 -14 3135.69 503.917  18
  -3   3 -14 2682.04 500.320  21
  -3  -3 -14 3217.86 590.734  15
  -3   3 -15 2914.54 748.528   9
   3   3  15 1793.46 858.785  11
   3  -3  15 2789.37 917.158  11
  -3   3 -15 2344.30 469.318   6
  -3  -3 -15 1599.53 420.683   6
   3  -3  15 2055.23 360.836   3
  -3   3 -15 2134.15 448.300   1
  -3   3 -15 1880.80 788.926   5
  -3  -3 -15 1558.15 821.150   5
  -3   3 -15 2335.92 467.221  21
  -3  -3 -15 2117.59 460.529  15
  -3   3 -16 1685.29 545.289   9
   3   3  16 2007.73 746.860  11
   3  -3  16 1321.86 559.723  11
  -3   3 -16 1595.71 385.365   6
  -3  -3 -16 1899.82 415.975   6
   3  -3  16 1734.29 311.008   3
  -3   3 -16 2000.47 436.353   1
  -3   3 -16 674.899 563.490   5
  -3  -3 -16 1951.87 769.901   5
  -3   3 -16 1171.98 374.020  18
  -3   3 -16 1531.84 357.934  21
  -3  -3 -16 2091.44 400.098  15
  -3   3 -17 484.010 241.012   6
  -3  -3 -17 364.671 209.324   6
   3  -3  17 532.454 194.447   3
  -3   3 -17 204.291 241.264  18
  -3   3 -17 222.498 206.647  21
  -3  -3 -17 470.964 200.492  15
  -3   3 -18 1216.53 280.378   6
  -3  -3 -18 1269.95 298.178   6
  -3  -3 -18 923.622 268.815  18
  -3   3 -18 1212.47 315.665  18
  -3   3 -19 7471.58 667.321   6
  -3  -3 -19 6094.79 651.146   6
  -3  -3 -19 6724.12 669.992  18
  -3   3 -19 7785.67 714.215  18
  -3   3 -20 1759.35 288.136   6
  -3  -3 -20 1543.85 285.034   6
  -3  -3 -20 1448.91 292.646  18
  -3   3 -20 1064.92 241.887  18
  -3   3 -21 12664.6 870.016   6
  -3  -3 -21 14227.9 924.924   6
  -3   3 -21 12100.2 854.309  18
  -3   3 -22 1809.13 248.248   6
  -3  -3 -22 1808.62 259.872   6
  -3   3 -22 2108.59 248.740  18
  -3   3 -23 11150.7 792.843   1
   3  -3  23 12592.9 708.066   2
   3   3  23 12531.1 716.708   2
  -3   4  25 235.324 83.6169   2
  -3  -4  25 538.153 149.614   8
   3  -4 -25 486.377 129.052  15
  -3   4  24 26418.1 1441.59   2
  -3  -4  24 26504.1 1457.18   2
  -3  -4  24 27935.3 1589.93   8
   3  -4 -24 26612.6 1486.20  15
  -3  -4  23 1116.04 259.592   8
  -3   4  23 1135.79 207.385   2
  -3  -4  23 1637.43 256.491   2
  -3  -4  23 1554.25 235.492  17
   3  -4 -23 1606.56 255.551  15
  -3  -4  22 44751.7 2546.37   8
  -3   4  22 45208.5 2430.89   2
  -3  -4  22 45342.5 2444.98   2
  -3  -4  22 44997.5 2422.02  17
   3  -4 -22 48243.4 2457.53  15
  -3  -4  21 2167.57 335.363  17
  -3  -4  21 2275.12 361.009   2
  -3   4  21 2566.12 367.597   2
  -3  -4  20 29358.0 1763.97  16
  -3  -4  20 31850.9 1880.87  17
  -3  -4  20 30963.3 1920.55   2
  -3  -4  19 2776.55 381.000  16
  -3  -4  19 2832.81 414.279  17
  -3   4  19 2960.15 473.946   2
  -3  -4  19 2765.16 451.363   2
  -3  -4  18 5275.00 571.059  16
  -3  -4  18 4987.61 575.466  17
  -3   4  18 4866.22 635.414   2
  -3  -4  18 3990.00 563.144   2
   3   4 -17 3735.39 802.871  10
   3  -4 -17 2718.37 725.445  10
  -3   4  17 2711.73 477.802   2
  -3  -4  17 3241.31 515.750   2
  -3  -4  17 3355.47 483.073  16
  -3   4  17 1380.20 639.877  19
  -3  -4  17 4272.37 1069.30  19
  -3  -4  17 3084.09 456.248  17
   3   4 -16 1252.74 538.000  10
   3  -4 -16 1268.06 566.554  10
  -3   4  16 806.230 297.036   2
  -3  -4  16 1221.35 323.923   2
  -3  -4  16 1811.20 370.071  17
  -3   4  16 1133.40 565.298  19
  -3  -4  16 1892.92 702.641  19
  -3  -4  16 883.764 287.697  16
   3   4 -15 6312.84 1275.39  10
   3  -4 -15 5332.71 1181.64  10
  -3  -4  15 8167.31 811.814  16
  -3  -4  15 9055.80 917.652  17
  -3   4  15 6843.23 1430.60  19
  -3  -4  15 9001.00 1564.62  19
  -3   4  15 8918.04 864.398   2
  -3  -4  15 7969.14 813.608   2
   3   4 -14 358.297 577.042  10
   3  -4 -14 718.407 578.430  10
  -3   4  14 4206.37 539.550   2
  -3  -4  14 3166.19 464.393   2
  -3  -4  14 4234.36 564.179  16
  -3   4  14 4861.86 1149.91  19
  -3  -4  14 3137.98 562.820  17
  -3  -4  14 3510.53 926.465  19
   3   4 -13 310.995 387.444  10
   3  -4 -13 469.511 522.371  10
  -3   4  13 1094.00 278.278   2
  -3  -4  13 497.908 208.526   2
  -3   4  13 872.090 475.520  19
  -3  -4  13-168.953 594.174  19
  -3  -4  13 982.284 376.614  17
  -3  -4  13 1056.94 322.661  16
   3   4 -12 38638.6 2977.34  10
   3  -4 -12 35114.7 2925.93  10
  -3  -4  12 42892.6 2750.18  17
  -3   4  12 37156.0 3192.54  19
  -3  -4  12 32441.9 3039.33  19
  -3  -4  12 35608.2 2255.13  16
  -3   4  12 36071.1 2116.57   2
  -3  -4  12 35302.1 2099.21   2
   3   4 -11 5880.04 899.963  10
   3  -4 -11 5565.90 904.896  10
  -3  -4  11 5166.40 666.454  16
  -3   4  11 4646.50 955.852  19
  -3  -4  11 6048.73 1097.65  19
  -3  -4  11 5404.81 925.114  17
  -3  -4  11 4904.02 541.882   2
  -3   4  11 5715.60 567.701   2
   3   4 -10 77992.1 4342.13  10
   3  -4 -10 80946.9 4399.08  10
  -3  -4  10 69576.5 3985.24  16
  -3   4  10 78551.9 4888.50  19
  -3  -4  10 69201.1 4777.06  19
  -3   4  10 75555.3 3760.82   2
  -3  -4  10 70887.3 3744.13   2
   3   4  -9 25504.0 1865.37  10
   3  -4  -9 25069.8 1864.33  10
  -3   4   9 24852.7 2242.51  19
  -3  -4   9 20609.8 2085.24  19
  -3  -4   9 24365.9 1723.19  16
  -3   4   9 24102.0 1453.96   2
  -3  -4   9 24519.9 1465.37   2
  -3   4   8 83867.7 3886.18   7
   3  -4  -8 78132.1 4917.55  11
   3   4  -8 77562.9 4389.34  10
   3  -4  -8 80349.0 4445.42  10
  -3  -4   8 76600.1 4313.17  16
  -3  -4   8 81364.6 4604.02  17
  -3   4   8 74560.9 4834.86  19
  -3  -4   8 78974.7 4899.64  19
  -3   4   8 80346.3 3962.73   2
  -3  -4   8 77142.9 3958.49   2
   3   4  -7 39302.2 2546.46  10
  -3  -4   7 40839.7 2201.00   8
   3  -4  -7 45791.2 3118.90  11
   3  -4  -7 40965.0 2599.73  10
  -3   4   7 40783.4 2116.36   7
  -3  -4   7 39015.9 2173.02   2
  -3  -4   7 42647.6 2605.41  17
  -3   4   7 45818.4 3069.14  19
  -3  -4   7 37728.6 2919.11  19
  -3   4   6 32838.8 2704.10   9
   3  -4  -6 36742.0 2708.09  11
  -3  -4   6 33371.4 1837.53   8
   3   4  -6 34002.1 2235.95  10
   3  -4  -6 33324.7 2226.62  10
  -3   4   6 32976.5 1787.86   7
  -3  -4   6 35632.9 2127.85  17
  -3   4   6 35704.7 2570.85  19
  -3  -4   6 31809.1 2517.66  19
  -3   4   6 35104.9 2997.09  14
   3  -4  -6 30678.8 2184.25  12
  -3   4   5 10945.4 1437.93   9
   3  -4  -5 11371.4 1348.45  11
   3   4  -5 10378.1 1042.90  10
   3  -4  -5 10441.5 1062.91  10
  -3   4   5 10603.8 736.400   7
  -3  -4   5 9762.13 859.076  17
  -3  -4   5 12015.8 1205.66  16
  -3   4   5 10267.0 1199.47  19
  -3  -4   5 10534.6 1226.28  19
  -3   4   5 11354.1 1546.78  14
  -3   4   4 4350.72 963.890   9
   3  -4  -4 6390.82 1006.81  11
   3   4  -4 6782.58 817.833  10
   3  -4  -4 6179.43 797.583  10
  -3   4   4 6270.62 523.788   7
  -3  -4   4 6025.58 893.043  16
  -3   4   4 7258.75 950.361  19
  -3  -4   4 6531.92 913.453  19
  -3  -4   4 5271.09 561.545  17
  -3   4   4 5409.06 1047.68  14
  -3   4   3 1509.93 624.277   9
   3  -4  -3 1443.68 544.852  11
  -3   4   3 2319.41 303.298   7
   3   4  -3 2242.20 476.707  10
   3  -4  -3 1941.64 453.431  10
  -3   4   3 2001.30 497.997  19
  -3  -4   3 1570.84 463.164  19
  -3  -4   3 1861.28 562.892  16
  -3   4   2 1257.31 234.023   7
  -3   4   2 1983.18 764.971   9
   3  -4  -2 1600.42 526.422  11
   3   4  -2 1690.52 438.722  10
   3  -4  -2 1218.30 363.115  10
  -3   4   2 978.153 355.051  19
  -3  -4   2 919.636 351.890  19
  -3   4   1 1177.95 243.704   7
  -3   4   1 940.472 642.574   9
  -3   4   1 1600.40 230.619   6
  -3  -4   1 1200.79 206.693   6
   3  -4  -1 705.296 396.520  11
   3  -4  -1 1520.61 439.816  10
   3  -4  -1 1593.65 269.772   3
  -3   4   1 2505.32 510.756  19
  -3  -4   1 1352.55 419.053  19
  -3   4   1 1803.73 649.462  14
  -3   4   0 44345.2 4329.29   9
  -3  -4   0 39233.5 2026.99   6
  -3   4   0 37966.5 2008.10   6
   3  -4   0 39297.6 3050.32  11
   3  -4   0 35790.5 2080.12   3
  -3   4   0 44346.3 2690.43  19
  -3  -4   0 40854.5 2645.46  19
  -3   4   0 37260.2 3273.15  14
  -3   4  -1 306.798 590.663   9
  -3  -4  -1 812.394 169.099   6
  -3   4  -1 434.806 134.529   6
   3  -4   1 855.690 408.048  11
   3  -4   1 474.532 166.002   3
  -3   4  -1 567.255 262.404  19
  -3  -4  -1 574.041 277.213  19
  -3   4  -1 858.180 504.932  14
  -3   4  -2 96762.7 8068.13   9
   3  -4   2 111607. 6568.81  11
  -3  -4  -2 111170. 5308.19   6
  -3   4  -2 110415. 5285.27   6
  -3  -4  -2 122025. 6403.93   5
   3  -4   2 105014. 5352.04   3
  -3   4  -2 118310. 6291.06   5
  -3   4  -2 110036. 5604.18   1
  -3   4  -2 112245. 5909.92  19
  -3  -4  -2 111293. 5906.35  19
  -3   4  -2 118764. 7329.66  14
  -3  -4  -3 365.670 151.417   6
  -3   4  -3 268.943 122.778   6
  -3   4  -3 310.391 689.531   9
   3   4   3 476.609 299.750  11
   3  -4   3 128.264 247.131  11
  -3   4  -3 286.606 237.667   1
   3  -4   3 484.336 161.969   3
  -3   4  -3 291.084 215.981   5
  -3  -4  -3 528.579 262.905   5
  -3   4  -3 137.915 153.833  19
  -3  -4  -3 139.983 206.148  19
  -3   4  -3 213.859 336.173  14
  -3  -4  -3 649.010 208.555  15
  -3   4  -4 151374. 9874.68   9
   3  -4   4 127412. 7938.16  11
  -3  -4  -4 149159. 6776.13   6
  -3   4  -4 138087. 6714.69   6
  -3  -4  -4 161323. 7960.81   5
  -3   4  -4 139457. 7637.45   5
  -3   4  -4 147019. 7082.06   1
   3  -4   4 143579. 6814.46   3
  -3   4  -4 143585. 6631.77  20
  -3   4  -4 167731. 9574.96  14
  -3  -4  -4 137642. 6909.69  15
   3   4   4 109962. 7541.86  11
  -3   4  -5 16146.3 2485.66   9
  -3  -4  -5 13801.2 905.407   6
  -3   4  -5 11969.5 840.495   6
  -3   4  -5 11971.7 1078.16   1
  -3  -4  -5 13445.3 1502.56   5
  -3   4  -5 12851.6 1404.33   5
   3  -4   5 11942.0 905.498   3
  -3  -4  -5 12375.5 1029.11  18
  -3  -4  -5 12150.2 1080.97  21
  -3   4  -5 13003.2 784.117  20
  -3  -4  -5 12551.0 781.950  20
  -3   4  -5 14487.4 2259.16  14
  -3  -4  -5 12575.7 997.526  15
  -3   4  -6 53862.4 4773.92   9
  -3   4  -6 51609.3 2800.47   6
  -3  -4  -6 57585.9 2895.26   6
  -3   4  -6 48752.5 3522.99   5
  -3   4  -6 55838.1 3153.19   1
  -3  -4  -6 50047.1 3701.13   5
   3  -4   6 57981.8 2937.63   3
  -3  -4  -6 53707.3 3082.32  18
  -3  -4  -6 49295.1 3115.02  21
  -3   4  -6 57981.9 2756.02  20
  -3  -4  -6 57966.8 2760.29  20
  -3  -4  -6 55949.2 3075.59  15
  -3   4  -6 49891.6 4723.55  14
  -3   4  -7 11174.1 795.853   6
  -3  -4  -7 11729.4 858.484   6
  -3   4  -7 10708.5 1012.90   1
  -3  -4  -7 10793.8 1420.65   5
   3  -4   7 10553.4 851.297   3
  -3   4  -7 10320.5 1276.57   5
  -3  -4  -7 10585.1 967.261  18
  -3  -4  -7 10320.9 991.667  21
  -3  -4  -7 11194.9 759.710  20
  -3   4  -7 11437.9 770.268  20
  -3   4  -7 11561.0 1898.17  14
  -3  -4  -7 12317.6 1045.12  15
   3  -4   8 1522.10 651.525  11
  -3   4  -8 722.444 188.385   6
  -3  -4  -8 1059.02 245.398   6
   3  -4   8 791.741 219.031   3
  -3   4  -8 670.221 299.485   1
  -3   4  -8 660.242 347.383   5
  -3  -4  -8 678.040 427.362   5
  -3  -4  -8 1806.21 377.194  18
  -3  -4  -8 423.164 258.400  21
  -3   4  -8 888.413 218.639  21
  -3   4  -8 185.208 292.943  14
  -3  -4  -8 731.186 304.605  15
  -3   4  -9 8631.64 1533.26   9
   3  -4   9 7824.11 1414.40  11
  -3   4  -9 8445.18 709.031   6
  -3  -4  -9 9989.64 813.701   6
  -3   4  -9 8246.73 1198.38   5
  -3  -4  -9 8434.09 1347.14   5
   3  -4   9 8797.15 768.916   3
  -3   4  -9 8481.16 931.072   1
  -3  -4  -9 9923.06 908.549  18
  -3  -4  -9 9043.66 889.032  21
  -3   4  -9 9503.77 751.114  21
  -3   4  -9 9239.58 1375.94  14
  -3  -4  -9 10442.6 1099.76  15
  -3   4 -10 571.091 473.692   9
  -3   4 -10 618.791 200.440   6
  -3  -4 -10 640.763 233.103   6
   3  -4  10 941.912 662.252  11
   3  -4  10 962.357 265.285   3
  -3   4 -10 1055.19 486.760   5
  -3  -4 -10 812.492 511.319   5
  -3   4 -10 481.931 308.087   1
  -3  -4 -10 934.679 290.686  18
  -3  -4 -10 528.390 273.713  21
  -3   4 -10 656.634 214.783  21
  -3  -4 -10 447.120 299.482  15
  -3   4 -11 184.834 355.733   9
   3  -4  11 584.017 483.561  11
  -3   4 -11 430.471 182.974   6
  -3  -4 -11 434.553 205.112   6
   3  -4  11 369.177 209.115   3
  -3   4 -11 146.619 282.286   5
  -3  -4 -11 178.039 279.883   5
  -3   4 -11 373.277 324.286   1
  -3  -4 -11 97.2330 222.945  18
  -3   4 -11 143.421 149.496  21
  -3  -4 -11 305.665 358.018  15
  -3   4 -12 9542.18 1581.05   9
   3  -4  12 9309.15 1600.07  11
  -3   4 -12 8959.25 793.758   6
  -3  -4 -12 9487.97 861.977   6
  -3   4 -12 7992.72 1383.14   5
  -3  -4 -12 8528.15 1552.84   5
   3  -4  12 10439.7 861.696   3
  -3   4 -12 9230.31 982.740   1
  -3  -4 -12 8231.02 826.717  18
  -3   4 -12 10911.7 852.659  21
  -3   4 -13 3820.50 991.285   9
   3  -4  13 5100.73 1215.23  11
  -3   4 -13 5041.67 595.941   6
  -3  -4 -13 5179.98 648.074   6
  -3   4 -13 6072.98 1195.80   5
  -3  -4 -13 4760.17 1171.95   5
  -3   4 -13 4308.89 691.898   1
   3  -4  13 5398.13 634.795   3
  -3  -4 -13 6367.72 688.932  18
  -3   4 -13 5244.50 626.239  21
  -3  -4 -13 4197.16 817.711  15
  -3   4 -14 76485.8 5135.63   9
   3  -4  14 69830.0 5242.58  11
  -3   4 -14 63836.8 3718.66   6
  -3  -4 -14 74192.9 3866.00   6
  -3   4 -14 62746.9 4974.06   5
  -3  -4 -14 78424.9 5549.42   5
  -3   4 -14 67523.1 3925.45   1
   3  -4  14 71092.9 3757.12   3
  -3  -4 -14 75742.6 3815.14  18
  -3   4 -14 66753.9 3781.24  21
  -3  -4 -14 77928.8 4328.21  15
  -3   4 -15 940.556 430.775   9
   3  -4  15 1968.26 661.863  11
  -3   4 -15 1466.62 323.677   6
  -3  -4 -15 1519.67 360.995   6
   3  -4  15 1343.08 319.049   3
  -3   4 -15 1340.96 566.157   5
  -3  -4 -15 1485.51 626.506   5
  -3  -4 -15 1047.29 323.600  18
  -3   4 -15 1236.15 358.786  21
  -3  -4 -15 1853.84 455.215  15
  -3   4 -16 81169.4 4624.34   6
  -3  -4 -16 96681.4 4765.52   6
   3  -4  16 89318.5 4590.50   3
  -3  -4 -16 90929.7 4665.27  18
  -3   4 -16 83045.9 4765.42  18
  -3   4 -16 96111.7 4609.16  21
  -3  -4 -16 102869. 4904.77  15
  -3   4 -17 6043.79 632.002   6
  -3  -4 -17 5570.03 634.576   6
   3  -4  17 5931.43 580.423   3
  -3   4 -17 5426.34 682.972  18
  -3  -4 -17 5347.87 614.478  18
  -3  -4 -17 5312.63 616.258  15
  -3   4 -18 21160.0 1368.84   6
  -3  -4 -18 21881.9 1416.96   6
   3  -4  18 23549.5 1351.25   3
  -3   4 -18 19599.6 1414.79  18
  -3  -4 -18 19619.9 1347.35  15
  -3   4 -19 3474.68 404.805   6
  -3  -4 -19 3413.81 423.565   6
  -3   4 -19 3512.32 436.355  18
  -3  -4 -19 3121.87 382.291  15
  -3   4 -20 1084.45 204.162   6
  -3  -4 -20 1189.21 215.483   6
  -3   4 -20 1019.98 213.997  18
  -3   4 -20 926.482 234.853   1
  -3   4 -21 1751.97 231.075   6
   3  -4  21 1617.94 188.741   2
  -3   4 -21 1484.63 267.552   1
   3   4  22 296.388 93.8136   2
  -3   4 -22 230.269 117.819   1
  -3  -5  24 4065.14 415.387   8
  -3  -5  24 4323.37 356.707  17
  -3  -5  23 52509.7 2696.04   8
  -3  -5  23 49675.6 2564.68  17
  -3  -5  22 137.316 147.713   8
  -3  -5  22 76.7718 106.423  17
  -3  -5  21 75855.0 4157.91   8
  -3  -5  21 81604.3 4074.55  17
   3  -5 -21 85829.6 4078.78  15
  -3  -5  20 4681.51 558.871   8
  -3  -5  20 4069.30 444.861   2
  -3  -5  20 3709.59 408.618  16
  -3  -5  20 3987.03 466.555  17
   3  -5 -20 3904.90 457.468  15
  -3  -5  19 46429.1 2638.82   8
  -3  -5  19 47121.6 2487.32   2
  -3  -5  19 42853.0 2438.89  16
  -3  -5  19 42471.3 2478.77  17
   3  -5 -19 47012.8 2483.86  15
  -3  -5  18 11423.8 990.328   8
  -3  -5  18 9789.32 838.761   2
  -3  -5  18 9410.64 851.815  16
  -3  -5  18 10468.0 882.954  17
   3  -5 -18 10959.5 847.048  15
  -3  -5  17 29617.4 1941.40   8
  -3  -5  17 25849.6 1759.62   2
  -3  -5  17 29781.8 1855.26  17
  -3  -5  17 32487.5 1893.18  16
  -3  -5  16 161.693 179.561   8
  -3  -5  16-122.375 128.126   2
  -3  -5  16 50.1762 157.603  17
  -3  -5  16 94.8674 158.026  16
  -3  -5  15 13219.4 1191.64   8
  -3  -5  15 15841.6 1296.32  17
  -3  -5  15 15579.2 1212.48  16
  -3  -5  15 15293.6 1127.04   2
  -3  -5  14 7068.29 773.025   8
   3  -5 -14 6329.48 1069.74  10
  -3  -5  14 6610.76 868.149  17
  -3  -5  14 6417.79 1154.14  19
  -3  -5  14 6372.06 733.901  16
  -3  -5  14 7250.66 684.739   2
  -3  -5  13 40429.4 2413.01   8
  -3  -5  13 39637.9 2415.22  16
  -3  -5  13 37692.1 3193.12  19
  -3  -5  13 40179.6 2244.75   2
  -3  -5  12 14293.1 1114.81   8
  -3  -5  12 17483.5 1733.04  17
  -3  -5  12 13229.2 1129.93  16
  -3  -5  12 16654.7 1788.24  19
  -3  -5  12 14190.2 988.285   2
  -3  -5  11 118552. 5696.58   8
  -3  -5  11 115981. 5523.59   2
  -3  -5  11 107848. 6542.93  19
  -3  -5  11 114961. 5817.51  16
  -3  -5  10 555.533 218.349   8
   3  -5 -10 663.031 348.637  10
  -3  -5  10 846.705 205.747   2
  -3  -5  10 899.573 415.449  19
  -3  -5  10 144.973 558.660  17
  -3  -5  10 938.477 320.230  16
  -3  -5   9 153072. 7197.58   8
   3  -5  -9 167641. 7930.96  10
  -3  -5   9 142413. 7031.77   2
  -3  -5   9 151174. 8376.97  17
  -3  -5   9 148004. 7489.91  16
  -3  -5   9 138516. 7940.11  19
   3  -5  -8 2877.94 732.698  11
  -3  -5   8 2254.63 348.231   8
   3  -5  -8 4697.19 667.140  10
  -3  -5   8 3253.06 675.129  19
  -3  -5   8 3412.78 763.325  17
  -3  -5   8 2222.53 513.961  16
   3  -5  -7 118872. 7021.92  11
  -3  -5   7 119996. 5923.74   8
   3   5  -7 117253. 6273.27  10
   3  -5  -7 122239. 6329.51  10
  -3   5   7 125081. 5799.54   7
  -3  -5   7 139570. 6664.11  17
  -3  -5   7 113107. 6584.31  19
  -3   5   7 121651. 7475.86  14
   3  -5  -6 21466.2 2074.53  11
  -3  -5   6 20884.8 1301.51   8
   3   5  -6 20945.1 1566.75  10
   3  -5  -6 20163.4 1573.26  10
  -3   5   6 22102.3 1238.68   7
  -3  -5   6 24936.7 1680.35  17
  -3   5   6 22068.2 1840.68  19
  -3  -5   6 19893.4 1774.51  19
  -3  -5   6 21319.9 1779.85  16
  -3   5   6 19408.3 2203.35  14
  -3   5   5 47633.9 3605.67   9
   3  -5  -5 45882.7 3413.53  11
   3   5  -5 45620.5 2801.69  10
   3  -5  -5 45300.7 2797.07  10
  -3   5   5 47630.9 2412.80   7
   3  -5  -5 48409.8 2586.01   4
  -3  -5   5 46017.0 2682.23  17
  -3   5   5 48149.9 3085.97  19
  -3  -5   5 47117.5 3088.12  19
   3  -5  -5 46517.8 3006.18  12
  -3   5   5 42294.2 3594.93  14
  -3  -5   5 50470.5 3209.27  16
  -3   5   4 5245.10 1103.46   9
   3  -5  -4 6066.44 1027.84  11
   3   5  -4 5460.77 681.920  10
   3  -5  -4 4842.05 664.967  10
  -3   5   4 5626.96 480.996   7
   3  -5  -4 6875.85 608.216   4
  -3  -5   4 4042.00 514.679  17
  -3   5   4 5649.34 811.044  19
  -3  -5   4 5128.53 777.438  19
  -3  -5   4 5302.29 944.163  16
  -3   5   4 4630.04 982.763  14
   3  -5  -4 5916.05 829.801  12
  -3   5   3 45448.5 3928.12   9
   3  -5  -3 39354.9 3153.48  11
   3   5  -3 40413.5 2609.43  10
   3  -5  -3 37805.4 2554.10  10
  -3   5   3 46506.0 2260.29   7
   3  -5  -3 48177.5 2387.71   4
  -3   5   3 43035.9 2790.43  19
  -3  -5   3 45139.7 2827.30  19
  -3  -5   3 36797.4 2272.44  17
  -3  -5   3 39368.4 3094.41  16
   3  -5  -3 40557.0 2839.44  12
  -3   5   2 696.540 186.014   7
  -3   5   2-253.280 563.397   9
   3  -5  -2 987.539 434.610  11
   3   5  -2 845.761 308.096  10
   3  -5  -2 813.326 296.403  10
   3  -5  -2 939.147 240.520   3
   3  -5  -2 1166.46 247.462   4
  -3   5   2 1057.92 324.422  19
  -3  -5   2 284.043 210.945  19
  -3  -5   2 441.179 169.425  17
  -3  -5   2 937.989 537.750  16
   3  -5  -1 53791.6 3875.34  11
   3   5  -1 59514.8 3390.83  10
   3  -5  -1 55467.1 3301.54  10
  -3   5   1 60069.7 2886.76   7
   3  -5  -1 58012.6 2927.64   3
   3  -5  -1 55941.6 2919.68   4
  -3   5   1 55627.9 3297.96  19
  -3  -5   1 54523.4 3296.85  19
  -3  -5   1 46618.6 2786.45  17
  -3  -5   1 53999.4 3687.72  16
  -3   5   1 49440.8 4041.80  14
   3  -5   0 8776.55 1264.37  11
   3   5   0 7275.15 919.714  10
   3  -5   0 6921.60 864.962  10
  -3   5   0 7558.29 631.180   7
   3  -5   0 6567.34 625.131   3
  -3   5   0 7170.53 775.530   1
  -3   5   0 5815.45 771.876  19
  -3  -5   0 7581.23 868.216  19
  -3  -5   0 7139.08 993.587  16
  -3   5   0 7082.99 1336.31  14
  -3   5  -1 153491. 11932.5   9
   3  -5   1 162822. 8761.72  11
  -3  -5  -1 154599. 7351.25   6
   3  -5   1 155626. 7493.98   3
  -3   5  -1 161475. 7769.63   1
  -3   5  -1 156836. 7914.00  19
  -3  -5  -1 155266. 7911.05  19
  -3  -5  -1 153624. 7943.05  16
  -3   5  -1 171122. 9547.94  14
  -3   5  -2 617.437 275.038   1
   3  -5   2 503.834 186.533   3
  -3   5  -2 470.912 1046.16   9
  -3  -5  -2 470.910 148.411   6
   3  -5   2 527.930 415.223  11
  -3  -5  -2 730.532 328.643  16
  -3   5  -2 445.181 553.230  14
  -3   5  -3 205153. 13105.6   9
  -3  -5  -3 176590. 8013.08   6
  -3   5  -3 169004. 8403.78   1
   3  -5   3 172860. 8137.77   3
  -3  -5  -3 155583. 8214.98  16
  -3   5  -3 213601. 11485.3  14
  -3  -5  -3 167255. 8224.81  15
  -3  -5  -4 27851.1 2254.30   5
  -3   5  -4 21916.3 1674.96   1
   3  -5   4 24624.2 1504.15   3
  -3   5  -4 33929.8 4240.45   9
  -3  -5  -4 25086.1 1406.35   6
  -3   5  -4 33354.3 3913.80  14
  -3  -5  -4 22242.1 1566.49  15
  -3   5  -5 134593. 6600.48   1
  -3  -5  -5 139705. 7309.79   5
   3  -5   5 125018. 6296.16   3
  -3   5  -5 141458. 9587.58   9
  -3  -5  -5 128413. 6184.36   6
  -3   5  -5 122018. 9666.66  14
  -3  -5  -5 129358. 6443.26  15
  -3   5  -6 6754.58 1634.97   9
   3  -5   6 7534.88 1311.79  11
  -3  -5  -6 9097.57 689.508   6
  -3   5  -6 7470.79 863.359   1
  -3  -5  -6 7867.10 1155.98   5
   3  -5   6 9763.27 792.562   3
  -3  -5  -6 7566.98 737.806  18
  -3  -5  -6 11439.8 933.634  21
  -3   5  -6 8409.20 2168.10  14
  -3  -5  -6 8349.36 843.626  15
  -3   5  -7 34709.8 3662.77   9
   3  -5   7 36103.7 3162.21  11
  -3  -5  -7 36609.8 1984.31   6
  -3   5  -7 38802.9 2339.59   1
  -3  -5  -7 29932.7 2682.92   5
   3  -5   7 35800.6 2075.65   3
  -3  -5  -7 34996.0 2117.86  18
  -3   5  -7 39088.0 4566.17  14
  -3  -5  -7 36243.3 2302.78  15
   3  -5   8-164.722 182.930  11
  -3  -5  -8 59.8707 99.7409   6
   3  -5   8 37.1865 109.268   3
  -3   5  -8-58.1734 250.206   1
  -3  -5  -8 487.887 270.904   5
  -3  -5  -8-85.8613 178.388  18
  -3   5  -8 83.9548 116.290  21
  -3   5  -8 571.138 448.485  14
  -3  -5  -8-65.5559 252.191  15
  -3   5  -9 13269.9 1986.08   9
   3  -5   9 15041.1 1955.60  11
  -3  -5  -9 16525.8 1095.81   6
  -3   5  -9 14783.5 1313.29   1
  -3  -5  -9 14851.7 1725.70   5
   3  -5   9 15798.3 1157.01   3
  -3  -5  -9 15661.6 1200.48  18
  -3   5  -9 16430.6 1068.92  21
  -3   5  -9 17815.3 2285.95  14
  -3  -5  -9 16120.4 1479.36  15
  -3   5 -10 2439.12 826.542   9
   3  -5  10 3889.05 997.703  11
  -3   5 -10 3862.94 428.892   6
  -3  -5 -10 4449.26 494.665   6
  -3   5 -10 3607.76 629.491   1
  -3  -5 -10 4060.26 870.173   5
   3  -5  10 4006.61 528.209   3
  -3  -5 -10 4264.55 543.501  18
  -3   5 -10 3623.78 443.684  21
  -3   5 -10 5559.20 1058.72  14
  -3  -5 -10 4639.56 824.566  15
  -3   5 -11 33065.8 3252.03   9
   3  -5  11 31679.8 3191.56  11
  -3   5 -11 37815.1 2055.23   6
  -3  -5 -11 37069.4 2125.73   6
  -3  -5 -11 39407.9 3210.65   5
   3  -5  11 41366.5 2265.23   3
  -3   5 -11 34994.7 2368.57   1
  -3  -5 -11 39207.0 2238.94  18
  -3   5 -11 38086.0 2098.86  21
  -3   5 -12 9099.37 1503.59   9
   3  -5  12 6409.34 1290.49  11
  -3   5 -12 8351.64 714.759   6
  -3  -5 -12 8481.19 764.309   6
   3  -5  12 9540.32 862.845   3
  -3  -5 -12 9039.50 835.711  18
  -3  -5 -12 5965.86 992.816  15
  -3   5 -13 39535.6 3573.84   9
   3  -5  13 35452.3 3446.17  11
  -3   5 -13 44749.4 2431.44   6
  -3  -5 -13 42714.2 2481.28   6
   3  -5  13 48086.7 2616.92   3
  -3  -5 -13 47524.4 2572.66  18
  -3  -5 -13 37045.4 2920.69  15
  -3  -5 -14 165.686 152.697   6
   3  -5  14 279.327 219.435   3
  -3  -5 -14 42.5301 156.776  18
  -3  -5 -14 161.931 269.815  15
   3  -5  15 69643.8 3654.52   3
  -3  -5 -15 63214.0 3568.57   6
  -3  -5 -15 74949.8 3988.03  15
  -3  -5 -16 36.9638 71.1733   6
   3  -5  16 115.092 195.261   3
  -3   5 -16 295.844 238.698  18
  -3  -5 -16 159.271 204.259  15
  -3   5 -17 39601.5 2450.60   1
   3  -5  17 42660.5 2360.29   3
  -3   5 -17 42889.5 2454.79  18
  -3  -5 -17 45585.8 2494.37  15
  -3   5 -18 5017.59 591.594   1
   3  -5  18 6142.04 563.224   3
  -3   5 -18 6549.45 607.156  18
  -3  -5 -18 5489.46 575.329  15
  -3   5 -19 19971.5 1339.45   1
   3  -5  19 23583.1 1298.32   3
  -3   5 -19 20932.4 1251.92  18
  -3  -5 -19 20172.2 1281.27  15
  -3   5 -20 1004.58 223.156   1
  -3   5 -21 4725.99 448.880   1
  -3  -6  23 5447.88 429.264  17
   3  -6 -23 5390.05 439.380  15
  -3  -6  22 11440.7 837.069   8
  -3  -6  22 11472.2 773.636  17
   3  -6 -22 11621.2 776.405  15
  -3  -6  21 299.435 165.304   8
  -3  -6  21 130.559 104.663  17
   3  -6 -21 23.9699 96.0976  15
  -3  -6  20 16960.0 1176.62   8
  -3  -6  20 15063.7 999.313  16
  -3  -6  20 16215.2 1088.02  17
   3  -6 -20 17713.7 1079.41  15
  -3  -6  19 2171.10 372.652   8
  -3  -6  19 1782.81 310.347  17
  -3  -6  19 1795.52 302.534  16
   3  -6 -19 1793.13 295.751  15
  -3  -6  18 8594.26 832.296   8
  -3  -6  18 8315.37 750.970  16
  -3  -6  18 8410.97 748.649  17
   3  -6 -18 8136.77 698.259  15
  -3  -6  17 2846.37 467.272   8
  -3  -6  17 1839.31 377.301  17
  -3  -6  17 2006.70 372.225  16
   3  -6 -17 2102.65 338.212  15
  -3  -6  16 3702.41 559.157   8
  -3  -6  16 3472.00 523.143  17
  -3  -6  16 4010.30 535.795  16
   3  -6 -16 4334.39 487.661  15
  -3  -6  15 6021.54 729.801   8
  -3  -6  15 6771.64 793.815  17
  -3  -6  15 6551.86 716.982  16
   3  -6 -15 6200.88 619.233  15
  -3  -6  14 3275.70 518.416   8
  -3  -6  14 3828.99 650.562  17
  -3  -6  14 3125.71 513.212  16
   3  -6 -14 3206.20 428.067  15
  -3  -6  13 34426.1 2223.15   8
  -3  -6  13 35657.2 2271.10  16
   3  -6 -13 39088.2 2126.25  15
  -3  -6  12 37500.8 2304.17   8
  -3  -6  12 39260.1 2385.86  16
  -3  -6  11 37251.9 2161.75   8
  -3  -6  11 33041.0 2219.52  16
  -3  -6  11 36360.2 3180.45  17
  -3  -6  10 99589.6 4479.07   8
  -3  -6  10 86615.2 4606.05  16
  -3  -6   9 3406.61 444.636   8
  -3  -6   9 3607.38 993.484  17
  -3  -6   9 1914.20 491.211  16
  -3  -6   8 63584.6 3408.22   8
  -3  -6   8 64159.9 3773.13  16
  -3   6   7 5426.70 442.734   7
  -3  -6   7 4571.47 511.292   8
   3  -6  -7 5042.25 1000.52  11
   3  -6  -7 7231.90 681.924   4
  -3  -6   7 7573.58 992.270  17
  -3   6   7 5137.43 1116.90  14
   3  -6  -6 10166.5 1435.59  11
  -3  -6   6 9535.11 746.049   8
  -3   6   6 8646.19 641.242   7
   3  -6  -6 10208.9 869.040   4
  -3  -6   6 10483.0 1039.35  17
  -3  -6   6 11496.0 1289.97  16
  -3   6   6 10059.2 1546.80  14
  -3   6   5 452.479 134.591   7
  -3   6   5 590.081 328.220   9
   3  -6  -5-132.641 209.217  11
   3  -6  -5 772.348 239.658   4
  -3  -6   5 388.986 236.166  17
   3  -6  -5 506.294 265.755  12
  -3  -6   5 669.185 446.990  16
  -3   6   5 1270.55 558.064  14
  -3   6   4 840.880 179.914   7
  -3   6   4 897.437 528.843   9
   3  -6  -4 923.006 464.743  11
   3  -6  -4 1250.97 282.652   4
  -3  -6   4 674.710 215.060  17
   3  -6  -4 885.880 343.087  12
  -3  -6   4 840.896 642.929  16
  -3   6   4 1252.79 628.270  14
  -3   6   3 25935.1 2925.92   9
   3  -6  -3 20653.8 2174.43  11
  -3   6   3 20075.0 1209.51   7
   3  -6  -3 20902.5 1385.51   4
  -3  -6   3 18618.0 1289.96  17
   3  -6  -3 21735.5 1865.81  12
  -3  -6   3 22559.7 2489.52  16
  -3   6   3 19076.0 2206.97  14
  -3   6   2 10098.9 2069.63   9
   3  -6  -2 9194.60 1321.40  11
  -3   6   2 7837.93 628.536   7
   3  -6  -2 8049.76 730.933   3
   3  -6  -2 9303.06 791.805   4
  -3  -6   2 7221.43 651.853  17
   3  -6  -2 8576.67 1119.84  12
   3  -6  -1 23708.7 2322.21  11
  -3   6   1 26709.5 1491.60   7
   3  -6  -1 26050.3 1581.55   3
   3  -6  -1 26901.8 1629.65   4
  -3  -6   1 20782.9 1422.67  17
  -3  -6   1 26768.0 2710.00  16
   3  -6  -1 25093.0 2156.67  12
   3  -6   0 17633.2 1192.16   3
   3  -6   0 16401.7 1218.69   4
  -3   6   0 16092.0 1336.09   1
  -3   6   0 17144.1 3671.50   9
  -3   6   0 17476.3 1129.26   7
  -3   6   0 16601.6 2126.51  14
  -3  -6   0 19728.9 2006.04  16
   3  -6   0 16286.3 1730.26  12
   3  -6   1 41692.8 2282.15   3
  -3   6  -1 40159.6 2493.70   1
  -3   6  -1 33974.9 5890.95   9
  -3  -6  -1 42952.0 2891.44  16
  -3   6  -1 43527.7 3841.92  14
   3  -6   1 32988.9 2895.92  12
  -3   6  -2 37320.4 2341.60   1
   3  -6   2 37320.0 2105.97   3
  -3   6  -2 39590.4 6195.46   9
  -3  -6  -2 34719.2 2383.25  16
  -3   6  -2 43938.9 4042.82  14
   3  -6   2 31486.1 2804.21  12
   3  -6   3 1209.44 275.360   3
  -3   6  -3 1926.45 444.260   1
  -3   6  -3 2366.38 1610.49   9
   3  -6   3 1700.85 592.360  11
  -3  -6  -3 1237.37 340.326  16
  -3   6  -3 2999.38 1202.63  14
   3  -6   3 1266.98 511.263  12
  -3   6  -4 37764.8 2351.70   1
   3  -6   4 34229.9 2058.06   3
  -3   6  -4 43252.1 5415.13   9
   3  -6   4 36656.6 3116.63  11
  -3   6  -4 36759.1 4547.11  14
   3  -6   4 35341.6 2953.13  12
  -3   6  -5 177.408 263.065   1
   3  -6   5 295.167 174.411   3
  -3   6  -5 734.085 911.536   9
   3  -6   5 451.418 334.501  11
  -3   6  -5-469.532 521.609  14
  -3  -6  -5 585.520 265.830  15
  -3   6  -6 11441.4 1074.21   1
   3  -6   6 11190.5 893.507   3
  -3   6  -6 12550.9 2279.11   9
   3  -6   6 11383.8 1605.57  11
  -3  -6  -6 11143.2 1029.08  15
  -3   6  -7 4402.45 651.451   1
   3  -6   7 3944.27 506.495   3
  -3   6  -7 5277.77 1354.51   9
   3  -6   7 5476.03 1093.06  11
  -3   6  -7 7145.88 2254.10  14
  -3  -6  -7 5558.25 704.191  15
   3  -6   7 4554.32 928.362  12
  -3   6  -8 10093.6 1060.72   1
   3  -6   8 11047.8 922.816   3
   3  -6   8 10078.8 1582.38  11
  -3   6  -8 10253.7 2208.84  14
  -3  -6  -8 12955.2 1181.48  15
   3  -6   8 11246.4 1502.01  12
   3  -6   9 1656.44 351.793   3
   3  -6   9 1341.31 621.828  11
  -3  -6  -9 1412.27 435.078  15
   3  -6  10 6983.32 724.614   3
  -3   6 -10 4487.47 1139.15   9
   3  -6  10 7894.15 1365.56  11
  -3   6 -10 7886.19 1384.40  14
  -3  -6 -10 6603.20 923.389  15
   3  -6  10 6481.22 1098.08  12
   3  -6  11 18996.7 1329.86   3
  -3   6 -11 15842.5 2067.90   9
   3  -6  11 21011.1 2264.11  11
  -3  -6 -11 14346.7 1491.03  15
   3  -6  11 16670.5 1820.28  12
   3  -6  12 22129.2 1517.82   3
  -3   6 -12 15229.3 2093.07   9
   3  -6  12 21196.8 2244.60  11
  -3  -6 -12 20557.5 1772.42  15
   3  -6  12 22778.9 2105.95  12
   3  -6  13 29399.4 1848.79   3
  -3  -6 -13 26036.8 2070.85  15
   3  -6  14 15023.4 1199.02   3
  -3   6 -14 15087.1 1306.82   1
  -3  -6 -14 17704.2 1456.01  15
   3  -6  15 1683.72 356.481   3
  -3   6 -15 1367.26 392.973   1
  -3  -6 -15 1320.77 372.253  15
  -3   6 -16 16706.6 1279.10   1
   3  -6  16 17365.5 1197.42   3
  -3   6 -16 15946.1 1195.05  18
  -3  -6 -16 19121.8 1342.91  15
   3  -6  17 30.8287 160.579   3
  -3   6 -17 40.2854 195.004   1
  -3  -6 -17-38.8112 129.300  15
  -3   6 -18 13506.1 1013.77   1
   3  -6  18 14971.8 960.821   3
  -3  -6 -18 13542.3 978.663  15
  -3   6 -19 4084.45 448.303   1
   3  -6  19 4582.42 420.819   3
  -3   6 -20 2609.02 324.651   1
  -3  -7  21 3131.16 359.802   8
  -3  -7  21 2879.90 316.811  17
   3  -7 -21 2461.29 285.527  15
  -3  -7  20 92.2276 108.494   8
  -3  -7  20 384.221 142.632  17
  -3  -7  20 180.291 98.6721  16
   3  -7 -20 438.201 131.468  15
  -3  -7  19 3936.45 471.054   8
   3  -7 -19 3587.74 390.530   3
  -3  -7  19 3263.67 374.103  16
  -3  -7  19 4034.67 434.522  17
   3  -7 -19 3076.35 365.002  15
  -3  -7  18 441.270 184.159   8
  -3  -7  18 170.250 142.107  17
  -3  -7  18 284.065 153.361  16
   3  -7 -18 344.766 147.856  15
  -3  -7  17 4533.24 555.225   8
  -3  -7  17 4342.02 529.131  17
  -3  -7  17 3988.03 497.820  16
   3  -7 -17 4093.05 445.369  15
  -3  -7  16 2919.06 459.146   8
  -3  -7  16 2879.17 462.007  17
  -3  -7  16 2106.40 380.027  16
   3  -7 -16 2769.80 370.066  15
  -3  -7  15 5971.41 688.336   8
  -3  -7  15 6076.67 678.524  16
   3  -7 -15 6206.92 587.310  15
  -3  -7  14 17023.5 1364.65   8
  -3  -7  14 19544.9 1401.23  16
   3  -7 -14 20260.3 1268.52  15
  -3  -7  13 7676.01 795.066   8
  -3  -7  13 8787.62 863.635  16
   3  -7 -13 7863.04 687.094  15
  -3  -7  12 12930.9 1078.03   8
  -3  -7  12 11970.7 1091.61  16
   3  -7 -12 13944.6 982.111  15
  -3  -7  11 21126.5 1415.65   8
  -3  -7  11 18469.8 1466.53  16
   3  -7 -11 19434.1 1266.19  15
  -3  -7  10 3857.56 490.927   8
  -3  -7  10 3171.13 884.367  17
  -3  -7  10 3917.86 609.680  16
   3  -7 -10 4246.01 447.959  15
  -3  -7   9 15452.0 1163.08   8
   3  -7  -9 18287.8 1291.23   3
  -3  -7   9 20415.0 2008.33  17
  -3  -7   9 17304.8 1430.18  16
  -3  -7   8 104.973 116.655   8
   3  -7  -8 174.172 199.420   3
  -3  -7   8 100.803 387.803  17
  -3  -7   8-69.1700 352.031  16
  -3  -7   7 6496.66 605.170   8
   3  -7  -7 7299.33 728.439   3
   3  -7  -7 5533.26 656.644   4
  -3  -7   7 7657.17 950.936  17
  -3   7   7 4989.05 1134.95  14
  -3  -7   6 6221.31 570.379   8
   3  -7  -6 5290.45 625.218   3
   3  -7  -6 6169.28 678.508   4
  -3  -7   6 5962.34 747.073  17
  -3  -7   6 7348.24 1085.39  16
  -3   7   6 4732.97 1078.80  14
   3  -7  -5 3922.18 880.965  11
   3  -7  -5 3283.73 470.135   3
   3  -7  -5 3157.22 485.510   4
  -3  -7   5 2974.72 471.306  17
  -3  -7   5 3983.43 925.353  16
  -3   7   5 3140.46 853.777  14
  -3   7   4 731.265 454.752   9
   3  -7  -4 995.922 500.347  11
   3  -7  -4 755.744 252.511   3
   3  -7  -4 695.959 243.151   4
  -3  -7   4 941.951 240.224  17
   3  -7  -4 396.727 271.118  12
   3   7  -4 118.786 296.180  14
  -3  -7   4-343.782 661.790  16
  -3   7   4 977.131 512.226  14
  -3   7   3 7783.74 1637.99   9
  -3   7   3 5315.63 479.620   7
   3  -7  -3 6938.74 678.821   3
   3  -7  -3 7460.66 730.442   4
  -3  -7   3 5773.03 587.036  17
   3  -7  -3 5812.83 953.657  12
   3   7  -3 5879.27 962.099  14
  -3  -7   3 8127.95 1722.65  16
  -3   7   3 7295.82 1302.55  14
  -3   7   2 26189.9 1453.07   7
   3  -7  -2 30090.4 1761.59   4
  -3  -7   2 23030.4 1495.63  17
   3  -7  -2 27039.9 2261.31  12
  -3   7   2 26730.1 2625.41  14
   3  -7  -1 14579.5 1122.14   4
  -3   7   1 13435.5 904.484   7
   3  -7  -1 11703.9 1448.83  12
  -3  -7   1 15730.4 2369.45  16
   3  -7   0 105612. 5033.92   4
  -3   7   0 96400.7 5148.68   1
   3  -7   0 91670.4 5972.93  11
  -3   7   0 91447.5 4701.98   7
  -3   7   0 96568.6 9958.69   9
   3  -7   0 89319.4 5708.52  12
   3  -7   1 16777.1 1190.10   4
  -3   7  -1 14622.8 1253.66   1
  -3   7  -1 8027.07 3152.19   9
   3  -7   1 13172.5 1680.93  11
  -3   7  -1 13213.8 939.365   7
   3  -7   1 12529.1 1588.14  12
  -3  -7  -1 16992.0 1711.41  16
  -3   7  -1 11245.3 1896.65  14
   3  -7   2 29558.7 1866.62   4
  -3   7  -2 32093.8 2067.82   1
   3  -7   2 29101.7 1789.24   3
  -3   7  -2 23317.4 5140.05   9
   3  -7   2 28745.6 2659.12  11
  -3   7  -2 27595.9 1654.30   7
   3  -7   2 27311.0 2516.53  12
  -3  -7  -2 29987.0 2151.49  16
  -3   7  -2 29024.5 3295.21  14
   3  -7   3 862.391 256.739   3
  -3   7  -3 991.700 353.078   1
  -3   7  -3 667.326 742.069   9
   3  -7   3 722.183 426.118  11
  -3  -7  -3 1151.41 330.150  16
  -3   7  -3 1461.42 795.997  14
   3  -7   3 409.115 340.819  12
   3  -7   4 750.455 250.767   3
  -3   7  -4 870.765 311.021   1
  -3   7  -4 1015.83 977.624   9
   3  -7   4 589.510 434.533  11
  -3  -7  -4 947.702 268.813  16
  -3   7  -4 1442.06 895.954  14
   3  -7   4 559.690 382.342  12
  -3   7  -5 7705.43 877.298   1
   3  -7   5 7412.37 722.328   3
  -3   7  -5 8590.27 2151.69   9
   3  -7   5 7855.86 1312.09  11
  -3   7  -5 6407.55 1985.64  14
   3  -7   5 7947.90 1287.40  12
   3  -7   6 8928.86 783.499   3
  -3   7  -6 11133.9 2149.99   9
   3  -7   6 7688.38 1331.50  11
  -3   7  -6 9720.27 2385.06  14
   3  -7   6 6104.63 1165.30  12
   3  -7   7 3585.87 487.789   3
  -3   7  -7 3064.84 1075.15   9
   3  -7   7 4373.51 965.585  11
   3  -7   7 4063.16 923.490  12
   3  -7   8 3824.97 503.049   3
  -3   7  -8 4431.98 1166.84   9
   3  -7   8 5149.79 1067.91  11
  -3   7  -8 5128.97 1480.54  14
  -3  -7  -8 3406.58 585.947  15
   3  -7   8 3022.16 796.429  12
   3  -7   9 6077.30 663.206   3
   3  -7   9 6175.00 1144.78  11
  -3   7  -9 5830.36 1377.98  14
  -3  -7  -9 6279.25 819.817  15
   3  -7  10 5360.56 630.680   3
  -3  -7 -10 5428.17 793.010  15
   3  -7  11 4714.33 604.045   3
  -3   7 -11 4729.23 706.729   1
  -3  -7 -11 5849.86 792.508  15
   3  -7  12 27827.5 1755.26   3
  -3   7 -12 27005.1 1885.20   1
  -3  -7 -12 23460.5 1879.94  15
   3  -7  13 1964.93 399.042   3
  -3   7 -13 1732.85 440.347   1
  -3  -7 -13 2769.37 526.731  15
   3  -7  14 24383.4 1548.95   3
  -3   7 -14 19881.0 1591.36   1
  -3  -7 -14 24693.3 1698.67  15
  -3   7 -15 6606.84 727.655   1
   3  -7  15 5983.90 614.378   3
  -3  -7 -15 6258.41 695.125  15
   3  -7  16 91.5741 163.000   3
  -3   7 -16 649.429 251.244   1
  -3  -7 -16 274.495 174.590  15
   3  -7  17 1051.82 230.769   3
  -3   7 -17 1429.56 289.401   1
  -3  -7 -17 1807.27 299.669  15
   3  -7  18 1238.25 219.684   3
  -3   7 -18 1063.29 242.354   1
  -3   7 -19 2794.15 324.648   1
  -3  -8  19 4398.57 391.835  16
  -3  -8  19 5204.17 468.024  17
  -3  -8  18 13472.3 961.696   8
  -3  -8  18 13187.3 896.073  16
  -3  -8  18 14581.1 972.134  17
  -3  -8  17 1745.12 311.674   8
   3  -8 -17 1608.47 252.593   3
  -3  -8  17 1688.73 302.181  17
  -3  -8  17 1576.70 280.402  16
  -3  -8  16 16107.7 1165.89   8
  -3  -8  16 15324.4 1106.68  16
   3  -8 -16 16630.8 1071.30   3
  -3  -8  15 3676.56 496.888   8
  -3  -8  15 3610.17 476.474  16
   3  -8 -15 3964.95 449.959   3
  -3  -8  14 25798.8 1745.10   8
  -3  -8  14 31909.6 2002.28  17
  -3  -8  14 26249.7 1757.04  16
   3  -8 -14 30194.0 1731.24   3
  -3  -8  13 14681.4 1129.15   8
  -3  -8  13 12904.2 1124.07  16
   3  -8 -13 16098.9 1120.42   3
  -3  -8  12 52215.4 3022.26   8
  -3  -8  12 51855.0 3101.36  16
   3  -8 -12 57508.9 3043.02   3
  -3  -8  11 18428.4 1303.82   8
  -3  -8  11 22207.7 1841.98  17
  -3  -8  11 17547.4 1413.10  16
   3  -8 -11 20922.3 1373.45   3
  -3  -8  10 69822.5 3776.87   8
   3  -8 -10 80607.6 3892.61   3
  -3  -8  10 72852.6 4434.86  17
  -3  -8  10 69792.1 4006.82  16
   3  -8  -9 328.740 229.265   3
  -3  -8   9 1091.74 427.959  17
  -3  -8   9 494.589 337.087  16
   3  -8  -8 69974.2 3717.78   3
  -3  -8   8 71188.0 4083.49  17
   3  -8  -7 2534.22 425.522   3
   3  -8  -7 2398.22 459.081  22
  -3  -8   7 2811.26 518.479  17
   3   8  -7 1929.85 633.059  14
  -3   8   7 3172.76 816.266  14
   3  -8  -6 49731.8 2744.29   3
   3  -8  -6 55420.0 2875.94   4
  -3  -8   6 42508.4 2746.98  17
  -3  -8   6 54870.6 3520.88  16
  -3   8   6 43143.3 3755.04  14
   3   8  -6 46022.7 3481.82  14
   3  -8  -5 10740.3 880.164   3
   3  -8  -5 9679.76 899.669   4
  -3  -8   5 7661.65 786.685  17
  -3   8   5 8854.43 1472.60  14
   3  -8  -4 21518.2 1448.34   3
   3  -8  -4 25656.8 1610.25   4
  -3  -8   4 18511.1 1342.15  17
  -3  -8   4 29586.2 2724.99  16
  -3   8   4 18373.8 2206.45  14
   3  -8  -3-144.788 227.417  11
   3  -8  -3 41.4924 152.864   3
   3  -8  -3 49.7663 165.836   4
  -3  -8   3 125.198 120.459  17
  -3  -8   3 407.624 679.012  16
  -3   8   3 486.472 360.170  14
   3  -8  -2 18470.5 1308.16   4
   3  -8  -2 14504.1 1143.96   3
  -3   8   2 19108.8 2633.46   9
   3  -8  -2 16379.6 1906.19  11
  -3  -8   2 18753.3 2499.78  16
  -3   8   2 14248.7 1891.69  14
   3  -8  -2 12595.5 1601.64  12
   3  -8  -1 12658.5 1048.08   4
  -3   8   1 10614.5 1085.39   1
   3  -8  -1 12289.2 979.715   3
  -3   8   1 19917.4 3056.43   9
   3  -8  -1 10254.6 1494.43  11
  -3  -8   1 17295.5 2214.05  16
   3  -8  -1 11285.1 1460.91  12
  -3   8   1 8807.17 1492.56  14
   3  -8   0 51489.1 2948.16   4
  -3   8   0 52298.8 3088.32   1
   3  -8   0 51401.8 2854.42   3
  -3   8   0 62273.3 6514.34   9
   3  -8   0 42795.3 3679.76  11
  -3  -8   0 71522.1 4332.15  16
   3  -8   0 44479.9 3545.35  12
  -3   8  -1 4271.68 646.811   1
   3  -8   1 5025.72 624.206   4
  -3   8  -1 5862.17 2068.38   9
   3  -8   1 2988.28 815.187  11
   3  -8   1 3801.09 847.475  12
  -3  -8  -1 6025.68 945.845  16
  -3   8  -2 69182.0 3800.53   1
   3  -8   2 65972.8 3590.39   4
   3  -8   2 62490.7 4529.72  11
  -3   8  -2 60970.9 3264.29   7
  -3   8  -2 66474.1 7871.99   9
   3  -8   2 67732.7 4566.33  12
  -3  -8  -2 75535.8 3958.22  16
  -3   8  -2 76672.0 5553.24  14
   3  -8   3 47.9784 184.773   4
  -3   8  -3 225.524 133.739   7
  -3   8  -3 541.734 601.661   9
   3  -8   3 289.286 321.372  11
   3  -8   3 418.263 346.315  12
  -3  -8  -3 157.586 218.437  16
  -3   8  -3 259.165 575.674  14
   3  -8   4 57439.9 4065.11  11
  -3   8  -4 51440.4 2715.00   7
   3  -8   4 57614.9 3029.38   4
  -3  -8  -4 46334.9 2854.68  16
   3  -8   4 59823.3 4108.25  12
  -3   8  -4 61255.0 5435.43  14
  -3   8  -5 6287.29 1706.15   9
   3  -8   5 4094.71 889.185  11
   3  -8   5 5990.43 1112.15  12
  -3   8  -5 5359.49 1505.37  14
   3  -8   6 28341.5 1792.97   3
   3  -8   7 4417.45 543.145   3
  -3   8  -8 26301.0 1922.83   1
   3  -8   8 28511.4 1780.35   3
   3  -8   9 304.408 211.203   3
  -3   8  -9 596.852 351.146   1
   3  -8  10 41719.4 2456.63   3
  -3   8 -10 42446.9 2613.88   1
   3  -8  11 12401.1 1004.28   3
  -3   8 -11 11108.1 1092.65   1
  -3  -8 -11 11319.2 1078.86  15
   3  -8  12 38926.7 2248.80   3
  -3   8 -12 40728.5 2438.98   1
  -3  -8 -12 35189.1 2334.66  15
   3  -8  13 12275.7 946.714   3
  -3   8 -13 10318.2 1015.01   1
  -3  -8 -13 12141.6 1035.71  15
   3  -8  14 39660.8 2208.38   3
  -3   8 -14 39150.4 2347.75   1
   3  -8  15 646.094 202.518   3
  -3   8 -15 916.382 273.550   1
  -3   8 -16 27028.0 1657.82   1
   3  -8  16 29117.9 1590.99   3
  -3   8 -17 4671.66 460.040   1
   3  -8  17 4895.95 423.251   3
   3  -9 -17 4855.55 539.229  22
  -3  -9  17 5576.07 468.877  16
   3  -9 -16 1064.43 274.436  22
  -3  -9  16 916.589 225.824  17
  -3  -9  16 1345.01 237.736  16
  -3  -9  15 2938.10 385.781  16
   3  -9 -15 1899.61 379.895  22
  -3  -9  15 3298.23 425.869  17
   3  -9 -14 573.762 233.124  22
  -3  -9  14 827.938 240.502  17
  -3  -9  14 492.689 215.870  16
   3  -9 -13 8193.28 662.220   3
   3  -9 -13 8237.29 850.268  22
  -3  -9  13 8212.81 769.861  16
  -3  -9  13 9466.99 882.821  17
   3  -9 -12 3289.98 413.207   3
  -3  -9  12 3494.40 492.469  16
   3  -9 -12 3455.50 535.637  22
  -3  -9  12 3834.99 565.256  17
   3  -9 -11 30049.4 1773.59   3
  -3  -9  11 33829.6 2114.03  17
   3  -9 -11 29362.0 1985.97  22
  -3  -9  11 29993.8 1941.72  16
   3  -9 -10 33.4544 161.965   3
   3  -9 -10-51.9333 191.300  22
  -3  -9  10 175.536 215.528  17
  -3  -9  10 207.503 257.649  16
   3  -9  -9 52387.9 2744.07   3
  -3  -9   9 53426.0 3043.90  16
   3  -9  -9 47112.2 2883.46  22
  -3  -9   9 48300.4 2943.70  17
   3  -9  -8 12647.9 944.971   3
   3  -9  -8 12307.7 1067.78  22
  -3  -9   8 11146.0 1026.33  17
   3  -9  -7 25850.4 1528.37   3
   3  -9  -7 21053.2 1557.72  22
  -3  -9   7 22313.2 1537.81  17
   3  -9  -6 10346.2 859.101   3
  -3  -9   6 9715.98 838.633  17
   3  -9  -5 8601.53 821.931   4
   3  -9  -5 8499.21 749.022   3
  -3  -9   5 6767.34 653.781  17
   3  -9  -4 8827.97 820.433   4
   3  -9  -4 7357.88 711.285   3
  -3  -9   4 6823.32 608.100  17
  -3  -9   4 9270.31 1365.76  16
   3  -9  -3 12084.0 1020.06   4
  -3   9   3 10993.0 1070.45   1
   3  -9  -3 11231.5 923.342   3
  -3  -9   3 14157.4 1736.02  16
  -3   9   2 3708.68 594.720   1
   3  -9  -2 5199.99 628.311   4
   3  -9  -2 5034.45 574.120   3
  -3  -9   2 6359.33 1198.57  16
   3  -9  -1 26187.4 1689.42   4
  -3   9   1 22251.1 1712.53   1
   3  -9  -1 23288.6 1554.77   3
   3  -9   0 1558.46 338.085   3
   3  -9   0 1264.19 326.741   4
  -3  -9   0 1421.67 570.333  16
   3  -9   1 41064.5 2490.26   4
   3  -9   1 42310.8 2435.43   3
  -3  -9  -1 47142.4 2875.60  16
   3  -9   2-40.0251 166.322   3
   3  -9   2-45.2022 166.498   4
  -3  -9  -2-56.7406 252.051  16
  -3  -9  -3 67513.7 3829.66  16
   3  -9   3 74029.4 3879.43   4
   3  -9   3 76929.0 3845.15   3
   3  -9   4 2524.73 434.846   4
   3  -9   4 3713.98 496.639   3
  -3   9  -5 49418.2 2777.49   1
   3  -9   5 40138.4 2491.45   4
  -3   9  -6 7407.12 842.923   1
   3  -9   6 7171.38 733.730   4
  -3   9  -7 11238.9 798.715   7
   3  -9   7 11453.8 987.581   4
  -3   9  -8 2026.05 287.526   7
  -3   9  -8 2441.60 495.888   1
   3  -9   8 2469.46 411.137   4
  -3   9  -9 1216.74 225.890   7
  -3   9  -9 1471.89 382.897   1
   3  -9   9 1055.67 336.792   3
   3  -9   9 1679.10 348.518   4
  -3   9 -10-25.8958 103.689   7
   3  -9  10 40.5848 168.637   3
  -3   9 -10-50.4438 230.969   1
   3  -9  11 5442.35 606.590   3
  -3   9 -11 5757.94 678.757   1
   3  -9  12 946.493 265.075   3
  -3   9 -12 582.243 279.112   1
   3  -9  13 23057.1 1366.10   3
  -3   9 -13 20133.5 1421.06   1
   3  -9  14 73.9264 139.541   3
  -3   9 -14-32.2674 179.169   1
  -3 -10  14 3353.17 373.502  16
   3 -10 -14 2946.35 383.057  22
  -3 -10  14 2805.47 346.989  17
   3 -10 -13 1623.31 291.911  22
  -3 -10  13 1212.57 249.757  17
  -3 -10  13 1969.38 310.561  16
   3 -10 -12 182.227 146.061  22
  -3 -10  12 128.785 143.154  17
  -3 -10  12 101.349 154.810  16
  -3 -10  11 3829.03 493.741  16
   3 -10 -11 3159.44 450.193  22
  -3 -10  11 3761.70 455.957  17
   3 -10 -10 3244.69 457.508  22
  -3 -10  10 4120.38 478.660  17
  -3 -10  10 3093.23 482.445  16
   3 -10  -9 2833.03 347.599   3
   3 -10  -9 1975.69 356.749  22
  -3 -10   9 2720.57 378.217  17
  -3 -10   9 3139.59 498.073  16
   3 -10  -8 5507.20 512.910   3
   3 -10  -8 4571.51 555.976  22
   3 -10  -7 7467.54 639.809   3
   3 -10  -6 335.068 159.961   3
  -3  10   6 650.848 307.791   1
  -3 -10   6 842.733 390.471  16
  -3  10   5 4322.30 611.845   1
   3 -10  -5 4542.89 490.275   3
  -3 -10   5 5824.05 850.954  16
   3 -10  -4 5848.89 636.976   4
  -3  10   4 6088.59 728.093   1
   3 -10  -4 6425.94 604.107   3
  -3 -10   4 8086.19 1023.04  16
   3 -10  -3 6164.25 655.342   4
   3 -10  -3 6621.35 620.344   3
  -3 -10   3 8245.86 1073.53  16
   3 -10  -2 7320.84 704.973   4
   3 -10  -2 6727.24 639.850   3
  -3 -10   2 7230.67 1001.62  16
   3 -10  -1 201.417 144.577   3
   3 -10  -1 119.852 147.335   4
  -3 -10   1 219.532 314.823  16
   3 -10   0 893.296 248.195   3
   3 -10   0 956.513 254.162   4
  -3 -10   0 1214.18 401.243  16
   3 -10   1 424.293 190.753   3
   3 -10   1 1077.92 267.745   4
  -3 -10  -1 777.541 282.066  16
  -3  10  -2 5958.73 706.772   1
   3 -10   2 6275.03 634.383   4
   3 -10   2 6072.50 620.697   3
   3 -10   3 930.082 265.823   3
   3 -10   3 1054.76 257.634   4
  -3  10  -3 1427.67 357.655   1
  -3  10  -4 4306.90 580.897   1
   3 -10   4 4065.24 499.013   4
   3 -10   4 3993.84 514.167   3
   3 -10   5 2615.70 401.801   4
  -3  10  -5 3037.95 500.126   1
   3 -10   5 3071.22 454.781   3
   3 -10   6 1962.65 368.894   3
  -3  10  -6 1349.98 350.081   1
   3 -10   6 1463.01 301.475   4
  -3  10  -7 3343.20 508.583   1
   3 -10   7 3896.49 488.220   4
   3 -10   7 4232.71 525.212   3
   3 -10   8 10379.7 827.292   3
  -3  10  -8 8741.52 821.831   1
   3 -10   9 2274.91 367.053   4
  -3  10  -9 2376.18 415.164   1
   3 -10  10 8672.37 756.320   4
  -3  10 -10 10322.0 852.998   1
  -3  10 -11 2930.10 416.520   1
  -3  11   9 1888.06 351.610   1
  -3  11   8 412.767 238.906   1
  -3  11   7 15711.9 1184.81   1
  -3 -11   7 15674.6 1174.41  16
  -3  11   6 679.105 285.164   1
  -3 -11   6 962.933 303.467  16
  -3 -11   5 50190.0 2889.15  16
  -3 -11   4 669.040 292.973  16
   3 -11  -3 48446.4 2607.63   3
  -3 -11   3 55620.3 2985.78  16
   3 -11  -2 7652.16 634.435   3
  -3 -11   2 8509.05 832.282  16
   3 -11  -1 26745.2 1638.09   4
   3 -11  -1 29350.9 1644.81   3
  -3 -11   1 30094.1 1813.65  16
  -3  11   0 2842.54 442.660   1
   3 -11   0 3182.02 397.027   4
   3 -11   0 3818.29 418.286   3
  -3  11  -1 11568.9 950.527   1
   3 -11   1 11557.9 879.716   4
   3 -11   1 13930.8 920.985   3
   3 -11   2 1968.98 318.695   3
   3 -11   2 1400.74 273.291   4
  -3  11  -2 2020.74 353.886   1
  -3  11  -3 2698.97 406.459   1
   3 -11   3 2530.00 350.913   4
   3 -11   3 2757.78 372.653   3
   3 -11   4 1421.18 284.144   3
   3 -11   4 854.416 210.466   4
  -3  11  -4 711.069 247.071   1
  -3  11  -5 7443.24 683.611   1
   3 -11   5 7549.00 653.013   3
   3 -11   5 7428.64 588.693  16
  -3  11  -6 2743.73 389.983   1
   3 -11   6 2869.73 368.722   3
   3 -11   6 2427.70 285.170  16
  -4   0  24 18784.1 1109.01   2
  -4   0  22 65073.0 3423.60   2
  -4   0  20 109429. 5817.45   2
  -4   0  18 28265.6 2432.46   2
   4   0 -16 7623.96 1498.09  10
  -4   0  16 10326.0 2472.99  19
  -4   0  16 8206.72 1209.74   2
   4   0 -14 2491.05 652.893  10
  -4   0  14 1292.91 805.970  19
  -4   0  14 1324.51 447.231   2
   4   0 -12 68756.4 4297.23  10
  -4   0  12 73257.0 5524.28  19
  -4   0  12 67905.9 3795.12   2
   4   0 -10 97139.7 5301.33  10
  -4   0  10 92680.0 6069.63  19
  -4   0  10 86744.0 4613.03   2
   4   0  -8 264794. 13478.6  10
  -4   0   8 250859. 14101.8  19
  -4   0   8 280740. 12786.6   2
   4   0  -6 122924. 6728.53  10
  -4   0   6 119970. 7149.11  19
  -4   0   6 119462. 5901.88   2
   4   0  -4 21992.4 1988.63  10
  -4   0   4 18057.1 1159.89   7
  -4   0   4 16933.6 1952.95  19
  -4   0   4 18267.1 1225.45   2
  -4   0   2 2622.06 373.163   6
   4   0  -2 3098.36 678.341  11
  -4   0   2 2591.83 347.779   7
  -4   0   2 2538.49 364.141  20
  -4   0   2 2077.04 654.637  19
  -4   0   2 2305.49 362.369   2
  -4   0   0 22630.3 1428.99   6
   4   0   0 21043.8 2060.84  11
  -4   0   0 22147.7 1380.84   7
  -4   0   0 22149.0 2117.52  19
  -4   0   0 23748.3 1395.43  20
   4   0   2 146462. 8501.81  11
  -4   0  -2 152610. 7304.51   7
  -4   0  -2 156121. 7345.06   6
  -4   0  -2 143129. 8193.62  19
  -4   0  -2 151365. 7241.65  20
  -4   0  -2 167922. 8908.89   5
   4   0   4 123504. 7833.97  11
  -4   0  -4 143822. 6608.94   7
  -4   0  -4 129004. 6574.40   6
  -4   0  -4 142067. 7475.96  19
  -4   0  -4 136340. 6468.40  20
  -4   0  -4 137951. 7937.66   5
  -4   0  -6 98349.6 4860.19   7
  -4   0  -6 92465.7 4820.42   6
  -4   0  -6 91580.4 6045.08   5
  -4   0  -6 100649. 4696.53  20
   4   0   6 87288.3 6249.86  11
  -4   0  -8 59106.1 3180.02   7
  -4   0  -8 57920.4 3171.26   6
  -4   0  -8 54567.0 4350.12   5
  -4   0  -8 58674.1 2974.40  20
   4   0   8 54828.7 4886.49  11
  -4   0 -10 30410.3 1933.93   6
  -4   0 -10 26223.2 1723.03   7
  -4   0 -10 25212.7 3029.81   5
  -4   0 -10 24621.8 1677.00   1
  -4   0 -10 24906.4 1664.65  21
   4   0  10 25169.4 3429.84  11
  -4   0 -12 27471.0 2123.45   6
  -4   0 -12 25361.9 1677.87   7
  -4   0 -12 26467.3 3645.33   5
  -4   0 -12 26393.2 1666.45   1
  -4   0 -12 23289.4 1696.96  21
   4   0  12 28799.6 3861.08  11
  -4   0 -14 49085.9 2457.12  21
  -4   0 -14 52003.5 2353.66   1
  -4   0 -16 90397.1 4856.33   6
  -4   0 -16 80967.9 4383.11  18
  -4   0 -16 85348.8 4339.05  21
  -4   0 -16 86714.4 4318.52   1
  -4   0 -18 41074.1 2187.78   6
  -4   0 -18 32283.2 1973.43  18
  -4   0 -20 13838.1 887.808   6
  -4   0 -20 13274.9 859.089  18
  -4   1  24 10889.2 722.781   2
  -4   1  23 16286.6 1046.84   2
  -4   1  22 13162.2 976.872   2
  -4   1  21 48295.4 2765.16   2
  -4   1  20 4123.55 642.572   2
  -4   1  19 36274.4 2536.75   2
  -4   1  18-94.2924 391.820   2
  -4   1  17 5903.18 982.344   2
   4   1 -16 1708.79 737.779  10
   4  -1 -16 1688.17 729.058  10
  -4   1  16 2030.04 1013.55  19
  -4  -1  16 4193.23 1476.22  19
  -4   1  16 3094.98 670.235   2
   4   1 -15 951.543 584.537  10
   4  -1 -15 315.246 350.796  10
  -4   1  15-354.273 880.000  19
  -4   1  15 1271.13 441.964   2
   4   1 -14 7217.42 1129.32  10
  -4   1  14 5347.39 1431.94  19
  -4  -1  14 8013.15 1867.73  19
  -4   1  14 6631.67 854.990   2
   4   1 -13 6078.48 986.369  10
  -4   1  13 6162.98 1474.39  19
  -4   1  13 6083.25 758.565   2
   4   1 -12 22392.2 1987.50  10
  -4   1  12 23596.8 2775.92  19
  -4   1  12 23521.7 1632.89   2
   4   1 -11 33639.5 2573.19  10
  -4  -1  11 37833.8 2307.56  16
  -4   1  11 35999.1 3321.75  19
  -4   1  11 34476.1 2135.05   2
   4   1 -10 8114.43 1031.59  10
  -4  -1  10 9013.93 925.600  16
  -4   1  10 5902.00 1171.57  19
  -4   1  10 6879.45 701.293   2
   4   1  -9 80755.7 4659.68  10
  -4  -1   9 88478.9 4455.79  16
  -4   1   9 70886.0 5140.42  19
  -4   1   9 74210.7 4011.05   2
   4   1  -8 2344.57 547.175  10
  -4   1   8 1449.82 565.374  19
  -4   1   8 2172.63 361.401   2
   4   1  -7 72520.5 4474.21  10
  -4   1   7 72826.6 3775.43   2
  -4  -1   7 77144.3 4276.53  16
  -4   1   7 71475.3 4882.29  19
  -4   1   6 2521.32 347.487   7
   4   1  -6 2678.64 635.268  10
  -4   1   6 3000.62 399.966   2
  -4   1   6 3150.03 785.231  19
  -4  -1   6 2601.69 558.066  16
   4  -1  -5 12441.6 1405.02  11
   4   1  -5 15029.7 1592.64  10
  -4   1   5 15054.8 1010.81   7
  -4  -1   5 14790.3 1355.05  16
  -4   1   5 16042.5 1826.98  19
  -4   1   5 16607.6 1096.96   2
   4  -1  -4 4702.19 847.147  11
   4   1  -4 6447.03 1028.28  10
  -4   1   4 5498.87 560.776  20
  -4  -1   4 5865.37 753.390  16
  -4   1   4 8141.30 1230.14  19
  -4   1   4 5242.10 556.362   2
  -4  -1   3 5166.12 492.077   7
   4  -1  -3 5220.34 925.047  11
   4   1  -3 4594.08 949.006  10
  -4   1   3 5165.84 530.574  20
  -4  -1   3 6003.92 708.828  16
  -4   1   3 4045.39 899.710  19
  -4   1   3 5040.74 537.992   2
   4  -1  -2 12582.0 1550.41  11
  -4   1   2 15726.6 1084.55   6
  -4  -1   2 15836.6 1014.24   7
  -4   1   2 14592.9 1041.87  20
  -4  -1   2 14849.2 1194.83  16
  -4   1   2 13899.0 1692.05  19
  -4   1   2 16981.1 1102.81   2
  -4   1   1 7356.04 647.121   6
   4  -1  -1 6692.38 1087.63  11
  -4  -1   1 5664.91 547.214   7
  -4   1   1 6562.51 599.315  20
  -4   1   1 6743.16 1119.00  19
  -4   1   0 37213.1 2038.03   6
  -4   1   0 38532.4 3600.97   9
   4   1   0 32337.4 2665.27  11
   4  -1   0 33522.6 2858.06  11
  -4   1   0 34175.2 1983.74   7
  -4  -1   0 34219.4 1939.52   7
  -4   1   0 33130.2 2769.98  19
  -4   1   0 38183.2 1995.86  20
  -4   1  -1 39252.7 2111.75   6
  -4   1  -1 37714.8 3705.13   9
   4   1   1 34420.6 2807.82  11
   4  -1   1 38597.4 3083.67  11
  -4   1  -1 33771.1 2053.32   7
  -4  -1  -1 36354.7 2021.03   7
  -4   1  -1 37821.4 2866.60  19
  -4   1  -1 38324.1 2037.81  20
  -4   1  -1 43206.3 3374.52   5
  -4   1  -2 19153.6 2569.56   9
   4   1   2 15056.9 1684.63  11
   4  -1   2 17940.2 1972.79  11
  -4   1  -2 15403.5 1082.84   7
  -4  -1  -2 16450.0 1065.81   7
  -4   1  -2 15445.2 1092.37   6
  -4   1  -2 13746.6 1553.88  19
  -4   1  -2 16502.2 1040.18  20
  -4   1  -2 15369.5 1872.54   5
  -4   1  -3 95148.0 7069.50   9
   4   1   3 78737.7 5564.88  11
  -4   1  -3 96233.3 4729.44   7
   4  -1   3 101274. 6162.51  11
  -4  -1  -3 97776.4 4687.56   7
  -4   1  -3 94111.1 4717.16   6
  -4   1  -3 96150.5 6026.00   5
  -4   1  -3 92267.0 5523.03  19
  -4  -1  -3 93676.5 4709.36  21
  -4   1  -3 95926.4 4617.32  20
   4  -1   4 14972.1 1932.71  11
  -4   1  -4 16831.3 2549.21   9
  -4   1  -4 16260.8 1124.53   7
  -4  -1  -4 15944.8 1072.42   7
  -4   1  -4 15618.7 1097.20   6
  -4   1  -4 16695.9 1903.59   5
  -4   1  -4 15647.9 1614.86  19
  -4  -1  -4 15869.8 1105.33  21
  -4   1  -4 16895.0 1032.85  20
   4   1   4 11823.1 1615.01  11
  -4   1  -5 75253.9 6100.40   9
   4  -1   5 70075.9 5067.14  11
  -4   1  -5 69049.2 3714.63   7
  -4  -1  -5 75247.0 3665.43   7
  -4   1  -5 69594.0 3665.48   6
  -4   1  -5 65742.4 4728.54   5
  -4  -1  -5 71993.2 3700.17  21
  -4   1  -5 74023.2 3567.13  20
   4   1   5 65356.3 4823.27  11
  -4   1  -6 551.850 195.647   6
  -4   1  -6 201.645 185.020   7
  -4  -1  -6 197.383 151.074   7
  -4   1  -6 261.357 290.471   9
   4   1   6-177.064 278.320  11
   4  -1   6 182.198 350.640  11
  -4   1  -6 142.755 224.496   5
  -4   1  -6 400.098 152.839  20
  -4  -1  -6 73.4230 187.184  21
  -4   1  -6 454.686 187.766  21
   4  -1   7 16627.8 2262.57  11
  -4   1  -7 20197.7 1377.32   7
  -4  -1  -7 18813.5 1247.58   7
  -4   1  -7 18720.3 1267.35   6
  -4   1  -7 20719.6 2165.05   5
  -4   1  -7 18673.7 1413.20   1
  -4  -1  -7 19189.7 1305.95  21
  -4   1  -7 18154.0 1240.26  21
  -4   1  -7 18355.2 1146.42  20
   4   1   7 17622.9 2364.57  11
  -4  -1  -8 142.937 143.353   7
   4   1   8-250.415 393.374  11
   4  -1   8 225.091 500.007  11
  -4   1  -8 239.342 177.415   6
  -4   1  -8 103.720 132.254  20
  -4  -1  -8 127.039 234.119  18
  -4  -1  -8 123.678 183.341  21
  -4   1  -8 526.023 206.259  21
  -4   1  -8 344.134 204.466   1
  -4   1  -8 481.671 436.832   5
  -4  -1  -9 1514.89 295.233   7
   4   1   9 1538.02 766.881  11
   4  -1   9 1013.13 692.347  11
  -4   1  -9 1899.83 361.709   6
  -4   1  -9 1251.11 265.188  20
  -4  -1  -9 1404.40 418.966  18
  -4  -1  -9 1956.85 391.738  21
  -4   1  -9 1475.49 311.380  21
  -4   1  -9 1632.00 367.925   1
  -4   1  -9 1281.55 579.088   5
  -4  -1 -10 185.443 165.600   7
   4   1  10 742.194 824.379  11
   4  -1  10 559.182 538.040  11
  -4   1 -10 264.209 203.968   6
  -4  -1 -10 623.290 317.634  18
  -4   1 -10 390.814 238.303  21
  -4   1 -10 653.948 232.586   1
  -4   1 -10 427.735 475.297   5
  -4  -1 -11 1835.70 312.011   7
   4   1  11 1685.83 937.705  11
   4  -1  11 1492.74 743.420  11
  -4   1 -11 1328.94 395.201   6
  -4  -1 -11 1205.17 382.595  18
  -4   1 -11 891.581 306.959  21
  -4   1 -11 1220.48 306.266   1
  -4   1 -11 510.977 494.547   5
  -4  -1 -11 1134.90 304.002   1
   4   1  12 5146.62 1654.14  11
   4  -1  12 4246.20 1309.87  11
  -4  -1 -12 2471.41 360.034   7
  -4   1 -12 4028.86 668.246   6
  -4  -1 -12 2058.17 468.674  18
  -4   1 -12 2328.86 445.739  21
  -4   1 -12 2588.59 424.564   1
  -4   1 -12 2408.47 953.034   5
  -4  -1 -12 2846.32 429.022   1
   4   1  13 13993.6 2628.92  11
   4  -1  13 12315.4 2133.78  11
  -4   1 -13 7793.54 1083.15   6
  -4  -1 -13 11811.6 1040.25  18
  -4   1 -13 9471.76 986.970  18
  -4   1 -13 8292.61 888.169  21
  -4  -1 -13 11428.8 904.037   1
  -4   1 -13 9497.70 2043.58   5
  -4  -1 -13 6419.06 1882.54   5
  -4   1 -13 10906.4 900.458   1
  -4   1 -14 5092.06 852.307   6
  -4   1 -14 7151.78 793.920  18
  -4  -1 -14 7226.49 749.745  21
  -4   1 -14 5923.53 729.806  21
  -4   1 -14 7938.53 727.434   1
  -4   1 -15 31144.9 2352.09   6
  -4   1 -15 33940.1 2091.80  18
  -4  -1 -15 35679.3 2026.85  21
  -4   1 -15 30990.4 2021.38  21
  -4   1 -15 33643.7 1980.98   1
  -4   1 -16 11251.8 1100.85   6
  -4   1 -16 10250.5 789.665   7
  -4   1 -16 9080.79 859.484  18
  -4   1 -16 11847.8 916.698  21
  -4   1 -16 9948.26 839.893   1
  -4   1 -17 31547.6 1891.48   6
  -4  -1 -17 26967.7 1666.79  18
  -4   1 -17 25090.7 1650.52  18
  -4   1 -17 27588.2 1636.58   1
  -4   1 -18 449.442 212.755   6
  -4  -1 -18 90.2074 153.956  18
  -4   1 -18 611.724 204.499  18
  -4   1 -18 518.416 173.067   1
  -4   1 -19 12315.6 834.329   6
  -4  -1 -19 10403.9 768.966  18
  -4   1 -19 9915.04 758.898  18
  -4   1 -20 364.674 126.395   6
  -4  -1 -20 206.817 124.030  18
  -4   1 -20 81.3770 111.069  18
  -4   1 -21 2481.48 267.588  18
  -4  -1 -21 2882.18 286.685  18
  -4   2  24 2261.38 249.490   2
  -4  -2  24 2135.56 252.515   2
   4  -2 -24 1621.78 215.093  15
  -4   2  23 9281.98 688.000   2
  -4  -2  23 10202.1 714.773   2
  -4   2  22 180.328 141.998   2
  -4  -2  22 310.589 165.753   2
  -4   2  21 6758.37 665.281   2
  -4  -2  21 6540.66 672.063   2
  -4   2  20 679.700 269.706   2
  -4  -2  20 51.7408 215.153   2
  -4   2  19 902.567 311.327   2
  -4  -2  19 2045.78 468.928   2
  -4   2  18 991.148 370.342   2
  -4  -2  18 595.957 311.420   2
  -4   2  17 1538.03 433.326   2
  -4  -2  17 1758.01 475.329   2
  -4  -2  16 16698.7 1244.66  17
  -4   2  16 12699.5 2324.09  19
  -4  -2  16 10856.6 2168.93  19
  -4   2  16 14892.8 1386.84   2
  -4  -2  16 13285.2 1354.99   2
   4   2 -15 6059.13 1208.84  10
   4  -2 -15 5305.91 1148.20  10
  -4  -2  15 6054.56 742.114  17
  -4   2  15 5812.24 1465.24  19
  -4  -2  15 4085.25 1320.61  19
  -4   2  15 6188.28 819.778   2
  -4  -2  15 5053.98 750.865   2
   4   2 -14 12700.7 1610.89  10
   4  -2 -14 15123.2 1724.54  10
  -4  -2  14 11852.4 1057.24  16
  -4  -2  14 15437.7 1298.99  17
  -4   2  14 11766.5 2075.50  19
  -4  -2  14 11666.3 2101.26  19
  -4   2  14 14278.9 1229.54   2
  -4  -2  14 12569.5 1184.01   2
   4   2 -13 25543.4 2300.02  10
   4  -2 -13 27283.5 2360.66  10
  -4  -2  13 27120.1 1824.00  16
  -4   2  13 24625.4 2961.98  19
  -4  -2  13 27183.5 3148.99  19
  -4  -2  13 29335.8 2078.23  17
  -4   2  13 29389.4 1905.80   2
  -4  -2  13 27562.8 1887.62   2
   4   2 -12 21557.4 1917.35  10
   4  -2 -12 22218.3 1950.88  10
  -4  -2  12 19966.9 1523.62  16
  -4   2  12 21950.9 2543.85  19
  -4  -2  12 19359.5 2450.21  19
  -4  -2  12 22845.1 1811.36  17
  -4   2  12 21769.0 1519.92   2
  -4  -2  12 21762.6 1531.80   2
   4   2 -11 72229.4 4187.30  10
   4  -2 -11 69574.8 4179.54  10
  -4   2  11 69383.3 3597.99   2
  -4  -2  11 65972.9 3597.80   2
  -4   2  11 66054.8 4899.18  19
  -4  -2  11 68845.0 3777.16  16
  -4  -2  11 59470.8 4834.02  19
  -4  -2  11 60842.1 3947.27  17
   4   2 -10 611.828 307.985  10
   4  -2 -10 450.506 284.140  10
  -4   2  10 270.593 183.884   2
  -4  -2  10 812.129 235.682   2
  -4  -2  10 377.966 291.903  17
  -4   2  10 1426.96 557.365  19
  -4  -2  10 826.592 519.881  19
  -4  -2  10 1048.18 369.600  16
   4   2  -9 14393.4 1479.36  10
   4  -2  -9 14807.8 1516.29  10
  -4   2   9 13224.7 1794.61  19
  -4  -2   9 15739.5 1907.80  19
  -4  -2   9 17345.8 1437.98  17
  -4   2   9 15751.0 1116.57   2
  -4  -2   9 16392.9 1153.62   2
   4  -2  -8 771.594 356.995  11
   4   2  -8 526.996 339.734  10
   4  -2  -8 819.497 366.298  10
  -4   2   8 934.518 239.570   2
  -4  -2   8 798.242 244.339   2
  -4   2   8 426.485 354.782  19
  -4  -2   8 1467.95 565.812  19
  -4   2   7 752.889 202.074   7
   4  -2  -7 882.284 363.160  11
   4   2  -7 1096.23 407.656  10
   4  -2  -7 1028.72 404.110  10
  -4   2   7 848.322 226.314   2
  -4  -2   7 805.322 226.742   2
  -4   2   7 1093.71 481.679  19
  -4  -2   7 700.906 413.709  19
  -4  -2   7 1172.49 418.117  16
  -4   2   6 199.001 141.737   7
   4  -2  -6 205.143 255.008  11
   4   2  -6 676.948 339.837  10
   4  -2  -6 299.135 271.519  10
  -4   2   6 233.327 143.903   2
  -4  -2   6 448.038 179.949   2
  -4   2   6 949.649 452.139  19
  -4  -2   6 138.016 265.761  19
  -4  -2   6 324.313 270.401  16
  -4   2   5 788.697 215.514   7
   4  -2  -5 748.308 357.820  11
   4   2  -5 822.233 380.127  10
   4  -2  -5 524.810 310.327  10
  -4   2   5 864.585 236.103   2
  -4  -2   5 776.362 227.557   2
  -4   2   5 670.441 422.588  19
  -4  -2   5 946.227 451.666  19
  -4  -2   5 713.515 375.123  16
   4  -2  -4 18945.3 1857.37  11
   4   2  -4 18836.2 1808.34  10
   4  -2  -4 15134.8 1656.49  10
  -4   2   4 18398.5 1132.55   7
  -4   2   4 16306.8 1132.60   2
  -4  -2   4 15884.9 1124.26   2
  -4   2   4 16240.7 1119.07  20
  -4  -2   4 15615.4 1113.56  20
  -4   2   4 16165.9 1830.06  19
  -4  -2   4 16156.9 1852.32  19
  -4  -2   4 16825.2 1484.19  16
  -4   2   3 947.723 230.275   7
  -4   2   3 1002.22 558.559   9
   4  -2  -3 367.104 307.640  11
   4   2  -3 1566.84 520.604  10
   4  -2  -3 1302.79 511.652  10
  -4   2   3 1286.70 268.540   2
  -4  -2   3 1383.89 285.142   2
  -4   2   3 1384.27 274.153  20
  -4  -2   3 1181.31 255.277  20
  -4   2   3 771.606 406.785  19
  -4  -2   3 637.541 427.507  19
  -4  -2   3 846.175 349.976  16
  -4   2   2 37106.3 3397.14   9
   4  -2  -2 35389.3 2945.23  11
   4   2  -2 45072.3 3223.01  10
   4  -2  -2 35429.8 2939.61  10
  -4   2   2 37663.7 2077.06   7
  -4   2   2 36880.6 2061.51  20
  -4  -2   2 35261.2 2047.84  20
  -4   2   2 35813.9 2929.97  19
  -4  -2   2 35153.1 2890.62  19
  -4  -2   2 38766.5 2366.69  16
  -4  -2   1 27404.3 1526.21   7
  -4   2   1 22954.5 2745.41   9
  -4  -2   1 26916.7 1607.80   6
  -4   2   1 29889.0 1645.73   6
   4  -2  -1 25411.1 2445.23  11
  -4   2   1 26259.2 1597.92   7
  -4   2   1 28054.7 1588.94  20
  -4  -2   1 27083.5 1567.40  20
  -4   2   1 28704.4 2449.20  19
  -4  -2   1 21764.3 2196.40  19
  -4  -2   1 23189.8 1694.32  16
   4  -2  -1 26148.2 1589.36   3
  -4  -2   0 14763.5 954.740   7
  -4   2   0 13003.3 2078.48   9
  -4  -2   0 14263.5 1026.30   6
  -4   2   0 14754.5 1030.05   6
   4  -2   0 16066.4 1834.60  11
  -4   2   0 15198.6 1030.29   7
  -4   2   0 16420.9 1682.40  19
  -4  -2   0 13900.6 1577.21  19
  -4  -2   0 12203.6 1048.12  16
  -4   2   0 14954.1 991.827  20
  -4  -2   0 14498.7 975.542  20
   4  -2   0 14654.4 1016.21   3
   4  -2   1 64105.2 4425.14  11
  -4  -2  -1 58825.4 3179.23   6
  -4   2  -1 65735.2 3209.06   6
  -4   2  -1 62912.8 5223.36   9
  -4  -2  -1 60547.6 3092.28   7
  -4  -2  -1 52908.7 3160.37  16
  -4   2  -1 65872.6 4092.80  19
  -4  -2  -1 57578.1 3924.51  19
  -4  -2  -1 57965.6 3138.02  21
  -4   2  -1 66547.3 3143.56  20
  -4  -2  -1 58931.9 3094.68  20
   4  -2   1 67684.9 3212.44   3
  -4  -2  -2 1318.16 233.153   7
  -4  -2  -2 1032.87 250.390   6
  -4   2  -2 1240.44 259.484   6
  -4   2  -2 527.562 509.787   9
   4  -2   2 1208.53 532.816  11
   4  -2   2 1046.80 237.134   3
  -4  -2  -2 911.348 449.021   5
  -4   2  -2 2061.10 635.131   5
  -4   2  -2 1003.85 215.824  20
  -4  -2  -2 920.893 207.238  20
  -4   2  -2 1122.79 427.009  19
  -4  -2  -2 1085.18 412.902  19
  -4  -2  -2 1290.52 267.912  21
  -4   2  -3 45811.8 4560.25   9
   4  -2   3 46063.0 3653.18  11
  -4  -2  -3 46343.0 2369.47   7
  -4  -2  -3 45368.9 2456.39   6
  -4   2  -3 44443.3 2426.53   6
  -4  -2  -3 47414.0 3651.58   5
  -4   2  -3 46059.1 3532.92   5
  -4   2  -3 43033.3 3093.15  19
  -4  -2  -3 45352.4 3105.07  19
  -4  -2  -3 43225.9 2444.89  21
  -4   2  -3 46568.6 2345.73  20
  -4  -2  -3 43679.2 2318.27  20
   4   2   3 36211.9 3067.71  11
  -4   2  -4 713.477 232.783   7
  -4  -2  -4 553.552 201.699   6
  -4   2  -4 769.048 218.356   6
  -4  -2  -4 785.065 201.478   7
  -4   2  -4 284.524 548.024   9
   4   2   4 986.607 475.294  11
   4  -2   4 163.537 407.106  11
  -4   2  -4 762.877 191.241  20
  -4  -2  -4 640.408 163.194  20
  -4   2  -4 494.779 312.146  19
  -4  -2  -4 949.035 395.384  19
  -4  -2  -4 463.438 346.044  18
  -4  -2  -4 714.568 239.791  21
  -4  -2  -4 454.144 337.448   5
  -4   2  -4 280.326 312.629   5
  -4   2  -5 3076.24 1170.46   9
   4   2   5 1251.87 574.356  11
   4  -2   5 3256.11 903.607  11
  -4   2  -5 3240.84 454.032   7
  -4  -2  -5 2972.83 368.562   7
  -4  -2  -5 2830.71 408.597   6
  -4   2  -5 2981.75 397.881   6
  -4  -2  -5 3791.19 635.880  18
  -4  -2  -5 3534.53 470.093  21
  -4   2  -5 3483.70 368.623  20
  -4  -2  -5 3171.62 346.706  20
  -4  -2  -5 3679.72 911.821   5
  -4   2  -5 3049.62 767.085   5
  -4   2  -5 3463.41 574.385   1
  -4  -2  -6 1734.81 320.084   6
  -4   2  -6 1135.59 251.012   6
  -4  -2  -6 982.270 220.896   7
  -4   2  -6 535.004 516.927   9
   4   2   6 826.135 413.292  11
   4  -2   6 1652.18 677.959  11
  -4   2  -6 1220.22 228.140  20
  -4  -2  -6 979.014 205.332  20
  -4  -2  -6 1214.59 416.919  18
  -4  -2  -6 1397.48 320.124  21
  -4  -2  -6 1107.46 499.415   5
  -4   2  -6 560.080 384.115   5
  -4   2  -6 1047.48 357.441   1
   4   2   7 5090.15 1260.88  11
   4  -2   7 4380.03 1086.47  11
  -4  -2  -7 5566.03 604.218   6
  -4   2  -7 4733.85 535.362   6
  -4  -2  -7 5631.45 533.124   7
  -4  -2  -7 4851.73 717.062  18
  -4  -2  -7 4910.79 616.898  21
  -4   2  -7 5111.51 543.454  21
  -4   2  -7 5911.55 503.785  20
  -4  -2  -7 5148.45 471.811  20
  -4  -2  -7 5691.83 1155.37   5
  -4   2  -7 5526.80 1085.29   5
  -4   2  -7 5175.36 701.755   1
   4   2   8 9750.82 1802.35  11
   4  -2   8 8914.25 1615.95  11
  -4  -2  -8 9584.46 854.514   6
  -4   2  -8 8704.03 781.720   6
  -4  -2  -8 8696.18 711.777   7
  -4  -2  -8 8235.05 920.834  18
  -4  -2  -8 8452.50 860.150  21
  -4   2  -8 7833.91 723.265  21
  -4   2  -8 10076.8 723.434  20
  -4  -2  -8 9764.23 701.547  20
  -4  -2  -8 8631.03 1495.42   5
  -4   2  -8 9103.19 919.801   1
  -4   2  -8 8007.01 1330.81   5
  -4   2  -9 4613.10 1192.11   9
   4   2   9 5220.73 1467.38  11
   4  -2   9 5174.54 1299.92  11
  -4  -2  -9 5485.57 656.563   6
  -4   2  -9 5241.60 592.612   6
  -4  -2  -9 4733.09 1139.93   5
  -4   2  -9 4350.20 1009.48   5
  -4   2  -9 5152.87 665.761   1
  -4  -2  -9 4807.39 667.411  18
  -4  -2  -9 5048.76 657.314  21
  -4   2  -9 5148.00 561.348  21
  -4   2 -10 26487.9 2887.16   9
   4  -2  10 26501.6 3188.80  11
  -4  -2 -10 27869.3 1804.35   6
  -4   2 -10 25720.6 1661.63   6
  -4  -2 -10 26364.5 2953.48   5
  -4   2 -10 22732.8 2603.61   5
  -4   2 -10 25511.2 1713.31   1
  -4  -2 -10 24481.7 1736.84  18
  -4  -2 -10 18752.5 1628.39  21
  -4   2 -10 24748.9 1562.03  21
   4   2  10 25166.2 3768.34  11
  -4   2 -11 27418.5 2852.12   9
   4  -2  11 26255.3 3201.42  11
   4   2  11 17789.5 3353.33  11
  -4   2 -11 27313.4 1760.81   6
  -4  -2 -11 28584.2 1892.79   6
  -4  -2 -11 23244.4 1703.43  18
  -4  -2 -11 20546.5 1668.12  21
  -4   2 -11 25476.2 1613.16  21
  -4  -2 -11 24472.8 3093.99   5
  -4   2 -11 26876.9 2929.81   5
  -4   2 -11 24325.0 1684.96   1
   4  -2  12 15809.9 2493.19  11
   4   2  12 14908.7 2978.43  11
  -4  -2 -12 18332.6 1511.10   6
  -4   2 -12 17497.2 1394.62   6
  -4  -2 -12 16630.3 1313.28  18
  -4  -2 -12 15029.7 1291.45  21
  -4   2 -12 16700.0 1260.46  21
  -4  -2 -12 16749.3 2631.64   5
  -4   2 -12 15224.5 2289.20   5
  -4   2 -12 17382.1 1292.28   1
  -4  -2 -13 30607.1 2234.24   6
  -4   2 -13 32335.6 2174.25   6
  -4  -2 -13 31929.2 2026.77  18
  -4  -2 -13 32704.2 2027.18  21
  -4   2 -13 29706.1 2007.06  21
  -4   2 -13 33661.8 2012.91   1
  -4  -2 -14 3664.93 647.901   6
  -4   2 -14 3685.88 613.465   6
  -4  -2 -14 4956.77 594.295  18
  -4   2 -14 4323.61 614.377  18
  -4   2 -14 4549.40 612.713  21
  -4   2 -14 4493.79 554.432   1
  -4  -2 -15 10287.2 1051.53   6
  -4   2 -15 10405.9 1025.81   6
  -4  -2 -15 10886.8 907.895  18
  -4   2 -15 10172.9 928.566  18
  -4   2 -15 9020.19 885.251  21
  -4   2 -15 10832.9 875.987   1
  -4  -2 -16 214.773 188.616   6
  -4   2 -16 148.771 165.279   6
  -4  -2 -16-37.3405 185.506  18
  -4   2 -16 40.7506 156.836  18
  -4   2 -16 299.326 190.467  21
  -4   2 -16 106.661 147.807   1
  -4  -2 -17 1201.49 294.873   6
  -4   2 -17 1429.64 316.506   6
  -4   2 -17 1120.79 277.600  18
  -4   2 -17 1120.66 259.639   1
  -4   2 -18 81.4576 45.4827   7
  -4  -2 -18 134.470 112.100   6
  -4   2 -18 92.6614 103.012   6
  -4   2 -18 265.593 160.618  18
  -4   2 -18 197.250 129.111   1
  -4  -2 -19 887.170 205.287   6
  -4   2 -19 1264.68 217.902   6
  -4   2 -19 697.955 176.429  18
  -4   2 -19 1100.64 216.430   1
  -4  -2 -20 5164.10 435.405   6
  -4   2 -20 5111.34 420.401   6
  -4   2 -20 4826.42 421.904  18
  -4  -2 -20 5012.38 437.589  18
  -4   3  23 25020.0 1323.62   2
  -4  -3  23 23836.4 1327.27   2
   4  -3 -23 23385.8 1322.85  15
  -4   3  22 5692.54 423.102   2
  -4  -3  22 6060.60 446.297   2
  -4   3  21 25523.3 1459.50   2
  -4  -3  21 25843.3 1482.19   2
  -4   3  20 368.116 187.612   2
  -4  -3  20 115.766 166.283   2
  -4   3  19 28302.2 1776.85   2
  -4  -3  19 25988.7 1748.99   2
  -4  -3  18 12344.6 977.015  17
  -4   3  18 12754.7 1089.68   2
  -4  -3  18 11441.7 1055.61   2
  -4   3  17 37281.1 2496.27   2
  -4  -3  17 38819.9 2515.30   2
  -4  -3  16 7226.47 732.974  16
  -4  -3  16 6828.25 760.348  17
  -4   3  16 6542.39 785.631   2
  -4  -3  16 7456.33 834.896   2
   4   3 -15 33612.6 3613.25  10
  -4   3  15 49571.0 2934.66   2
  -4  -3  15 49179.5 2904.00   2
  -4  -3  15 49716.9 2807.91  16
  -4   3  15 55100.3 4578.70  19
  -4  -3  15 38809.8 4041.77  19
  -4  -3  15 59259.7 3091.59  17
   4   3 -14 1353.38 584.525  10
   4  -3 -14 1917.34 680.492  10
  -4   3  14 2136.19 409.542   2
  -4  -3  14 1766.90 383.292   2
  -4  -3  14 1905.34 496.529  17
  -4   3  14 1523.75 645.039  19
  -4  -3  14 1277.61 585.258  19
  -4  -3  14 2387.48 435.994  16
   4   3 -13 60348.1 4268.71  10
   4  -3 -13 64534.1 4305.10  10
  -4   3  13 63809.3 4967.44  19
  -4  -3  13 56623.2 4769.13  19
  -4  -3  13 64381.4 3559.16  16
  -4  -3  13 71084.0 4015.65  17
  -4   3  13 64678.9 3504.84   2
  -4  -3  13 61844.5 3475.92   2
   4   3 -12 33408.3 2528.86  10
   4  -3 -12 33362.6 2537.64  10
  -4   3  12 29261.5 2952.51  19
  -4  -3  12 27624.2 2876.45  19
  -4  -3  12 27262.4 1959.86  16
  -4  -3  12 28629.0 2297.27  17
  -4   3  12 31621.8 1903.03   2
  -4  -3  12 30235.3 1895.84   2
   4   3 -11 42578.7 2967.70  10
   4  -3 -11 47246.8 3075.14  10
  -4   3  11 44334.2 3628.39  19
  -4  -3  11 40387.3 3542.94  19
  -4  -3  11 45784.9 2710.31  16
  -4  -3  11 40108.8 2947.18  17
  -4   3  11 43036.9 2447.48   2
  -4  -3  11 41422.7 2447.74   2
   4   3 -10 31765.6 2297.52  10
   4  -3 -10 29360.4 2255.27  10
  -4   3  10 27414.9 2670.02  19
  -4  -3  10 27105.1 2695.10  19
  -4  -3  10 31213.4 2101.15  16
  -4   3  10 28791.6 1772.91   2
  -4  -3  10 29098.2 1795.55   2
   4   3  -9 42641.4 2872.94  10
   4  -3  -9 43621.9 2914.04  10
  -4   3   9 40011.7 3320.11  19
  -4  -3   9 38742.0 3352.96  19
  -4   3   9 41976.2 2347.24   2
  -4  -3   9 42124.1 2378.38   2
   4  -3  -8 1231.67 469.025  11
   4   3  -8 1279.61 427.807  10
   4  -3  -8 1663.08 459.774  10
  -4  -3   8 2218.85 484.379  17
  -4   3   8 1799.48 617.731  19
  -4  -3   8 1006.37 482.629  19
  -4   3   8 1017.42 254.003   2
  -4  -3   8 1326.54 290.468   2
  -4   3   7 84455.7 3901.05   7
   4  -3  -7 75430.4 4809.72  11
   4   3  -7 71613.5 4496.82  10
   4  -3  -7 70538.9 4502.77  10
  -4   3   7 74753.8 5021.19  19
  -4  -3   7 70327.2 4957.75  19
  -4  -3   7 73810.8 4172.87  17
  -4  -3   7 83648.6 4611.58  16
  -4   3   7 77955.0 3931.11   2
  -4  -3   7 76922.2 3938.61   2
   4  -3  -6 7392.69 1143.71  11
   4   3  -6 8023.29 1040.69  10
   4  -3  -6 7420.10 1026.16  10
  -4   3   6 7617.26 655.554   7
  -4   3   6 7911.00 677.081  20
  -4  -3   6 7066.34 659.212  20
  -4   3   6 9314.39 1308.14  19
  -4  -3   6 7707.94 1231.90  19
  -4  -3   6 7439.20 769.981  17
  -4  -3   6 6386.13 973.392  16
  -4   3   6 8149.51 688.868   2
  -4  -3   6 8063.73 693.970   2
  -4   3   5 86371.9 5430.01   9
   4  -3  -5 83920.7 5165.71  11
   4   3  -5 80215.8 4839.90  10
   4  -3  -5 74799.9 4803.07  10
  -4   3   5 87631.6 4101.38   7
  -4   3   5 83095.5 4092.56  20
  -4  -3   5 77472.8 4064.35  20
  -4   3   5 79874.9 5195.26  19
  -4  -3   5 79685.3 5180.21  19
  -4  -3   5 74181.6 4170.71  17
  -4  -3   5 73940.0 4712.90  16
  -4   3   5 86350.3 4120.69   2
  -4  -3   5 81456.1 4109.04   2
  -4   3   4 11424.0 1647.53   9
   4  -3  -4 9388.30 1378.60  11
   4   3  -4 9985.33 1302.32  10
   4  -3  -4 12277.2 1410.02  10
  -4   3   4 12267.1 898.616   7
  -4   3   4 12554.1 896.594  20
  -4  -3   4 12035.9 893.500  20
  -4   3   4 13680.3 1602.58  19
  -4  -3   4 9584.35 1378.76  19
  -4  -3   4 11220.8 1259.59  16
  -4   3   4 12646.2 917.062   2
  -4  -3   4 12972.1 925.234   2
  -4   3   3 109813. 6997.10   9
   4  -3  -3 102673. 6436.80  11
   4   3  -3 109961. 6340.82  10
   4  -3  -3 108661. 6264.68  10
  -4   3   3 110697. 5329.06   7
  -4   3   3 110208. 5290.02  20
  -4  -3   3 103319. 5268.88  20
  -4   3   3 109185. 6394.53  19
  -4  -3   3 104497. 6338.42  19
  -4  -3   3 113443. 5912.40  16
  -4   3   2 5521.03 1234.09   9
   4  -3  -2 5738.34 1071.37  11
   4   3  -2 4736.86 927.688  10
   4  -3  -2 3293.97 785.430  10
  -4   3   2 4572.36 503.647   7
   4  -3  -2 4246.15 494.230   3
  -4   3   2 4593.08 475.698  20
  -4  -3   2 3876.52 438.703  20
  -4   3   2 4136.77 861.945  19
  -4  -3   2 4057.67 816.377  19
  -4  -3   2 3671.75 628.350  16
  -4   3   1 127655. 8152.85   9
   4  -3  -1 115859. 7153.79  11
   4   3  -1 140491. 7344.05  10
   4  -3  -1 122690. 6998.50  10
  -4   3   1 123021. 5888.48   7
  -4   3   1 121618. 6871.56  19
  -4  -3   1 111730. 6748.81  19
  -4  -3   1 118419. 6141.21  16
  -4  -3   1 111946. 5805.72  21
  -4   3   1 129910. 5835.62  20
  -4  -3   1 116314. 5791.76  20
   4  -3  -1 121638. 5904.71   3
  -4  -3   0 37065.2 2047.30   6
  -4   3   0 41560.3 4083.87   9
  -4   3   0 39660.1 2047.14   6
   4  -3   0 38958.9 3225.67  11
  -4   3   0 35076.2 2045.81   7
  -4   3   0 32002.7 2668.51  19
  -4  -3   0 34738.4 2704.50  19
  -4  -3   0 35105.3 2172.22  16
  -4  -3   0 34082.3 2007.93  21
  -4   3   0 37938.3 1991.42  20
  -4  -3   0 34353.4 1951.74  20
   4  -3   0 36703.9 2070.29   3
  -4   3  -1 88584.3 6888.64   9
  -4  -3  -1 90771.0 4287.61   6
  -4   3  -1 88494.9 4242.47   6
   4  -3   1 81354.5 5563.74  11
  -4   3  -1 86929.4 4282.30   7
  -4   3  -1 79608.6 4997.63  19
  -4  -3  -1 80118.3 4971.06  19
  -4  -3  -1 78070.2 4307.44  16
  -4  -3  -1 79143.8 4240.00  21
  -4   3  -1 86397.0 4173.36  20
  -4  -3  -1 83394.0 4151.19  20
   4  -3   1 90189.0 4300.93   3
  -4   3  -2 28775.7 3663.93   9
  -4  -3  -2 30847.1 1741.90   6
  -4   3  -2 30535.7 1702.50   6
   4  -3   2 28333.5 2742.26  11
  -4   3  -2 26417.1 1698.92   7
  -4   3  -2 25700.4 2249.94  19
  -4  -3  -2 29720.4 2311.57  19
  -4  -3  -2 29162.5 1751.68  21
  -4   3  -2 27527.7 1603.32  20
  -4  -3  -2 29465.1 1610.72  20
  -4   3  -2 26714.8 1891.50   1
   4  -3   2 34352.5 1787.08   3
  -4  -3  -3 52000.8 2739.52   6
  -4   3  -3 50879.4 2686.14   6
  -4   3  -3 43243.7 4899.95   9
   4  -3   3 47598.4 3876.24  11
  -4   3  -3 46447.9 2696.83   7
  -4   3  -3 53413.4 3455.01  19
  -4  -3  -3 51957.0 3384.54  19
  -4  -3  -3 54097.4 2804.04  21
  -4   3  -3 53724.0 2609.23  20
  -4  -3  -3 47934.1 2569.59  20
  -4   3  -3 51597.8 3841.44   5
  -4  -3  -3 56980.1 4066.50   5
   4  -3   3 53208.2 2736.69   3
  -4   3  -3 45675.7 2913.28   1
  -4   3  -4 178.082 185.684   7
  -4  -3  -4 171.771 166.481   6
  -4   3  -4 121.691 117.299   6
  -4   3  -4 323.982 623.213   9
   4  -3   4 327.331 314.901  11
  -4   3  -4 135.537 112.464  20
  -4  -3  -4 108.833 113.650  20
  -4  -3  -4 296.811 218.781  18
  -4  -3  -4 445.949 229.697  21
   4  -3   4 232.423 156.635   3
  -4  -3  -4 155.618 345.719   5
  -4   3  -4 275.536 265.108   5
  -4   3  -4 55.6092 254.741   1
  -4   3  -5 18164.6 2915.23   9
   4  -3   5 18489.5 2266.69  11
  -4  -3  -5 23063.7 1445.11   6
  -4   3  -5 21291.2 1372.09   6
  -4  -3  -5 22669.4 1681.81  18
  -4  -3  -5 23687.6 1551.61  21
  -4   3  -5 22448.1 1291.99  20
  -4  -3  -5 21995.1 1283.95  20
  -4  -3  -5 22269.4 2359.45   5
  -4   3  -5 20236.7 2170.27   5
  -4   3  -5 21841.3 1648.59   1
   4  -3   5 25077.5 1456.46   3
   4  -3   6 11758.6 1748.35  11
  -4   3  -6 7969.40 1808.07   9
  -4  -3  -6 11672.2 924.966   6
  -4   3  -6 10987.5 859.053   6
  -4  -3  -6 8686.58 1467.94   5
  -4   3  -6 9785.17 1456.89   5
  -4   3  -6 12387.7 1140.66   1
   4  -3   6 13502.5 931.949   3
  -4  -3  -6 11709.7 1098.45  18
  -4  -3  -6 11229.5 1011.90  21
  -4   3  -6 13106.2 821.084  20
  -4  -3  -6 10665.1 769.511  20
  -4   3  -7 34365.1 3768.75   9
   4  -3   7 28136.7 3075.32  11
[truncated: 67,919 more chars]
